# Supplementary material for: Epithelial Wnt secretion drives the progression of inflammation-induced colon carcinoma in murine model
Source: iScience. 2021 Oct 28;24(12):103369. doi: 10.1016/j.isci.2021.103369 (PMC8607204; doi:10.1016/j.isci.2021.103369)
Supplement: Data S1. The list of common mutations determined in AOM/DSS tumors, related to Figures S2 and S3 — The table contains the list of common mutations within coding regions determined by exome sequencing in 3 different AOM/DSS tumors and 2 epithelial organoids derived from AOM-DSS tumors [file mmc2.xlsx]

## Sheet: all_common_variants_mpileup
#GeneName	ProteinMutation	GeneMutation
1600014C10Rik	p.Ala83fs	c.246delC
1700029P11Rik	p.Arg126Gln	c.377G>A
1700029P11Rik	p.Arg37Gln	c.110G>A
1700029P11Rik	p.Arg42Gln	c.125G>A
1700029P11Rik	p.Asp57fs	c.169_175delGATCCCG
1700029P11Rik	p.Asp76Tyr	c.226G>T
1700029P11Rik	p.His69Asp	c.205C>G
1700066M21Rik	p.Glu213Gly	c.638A>G
1700066M21Rik	p.Glu363Lys	c.1087G>A
1700066M21Rik	p.Gly209Asp	c.626G>A
1700066M21Rik	p.Lys132Asn	c.396G>T
1700066M21Rik	p.Lys261Glu	c.781A>G
1700066M21Rik	p.Lys330fs	c.987delG
1700066M21Rik	p.Met226Val	c.676A>G
1700071K01Rik	p.Arg41*	c.121C>T
1700071K01Rik	p.Val22Met	c.64G>A
1810037I17Rik	p.Ala30Val	c.89C>T
1810037I17Rik	p.Pro39Leu	c.116C>T
2610301B20Rik	p.Phe16Ile	c.46T>A
4921501E09Rik	p.Asn15Asp	c.43A>G
4921501E09Rik	p.Asn17Thr	c.50A>C
4921501E09Rik	p.Asn241Asp	c.721A>G
4921501E09Rik	p.Asp273Asn	c.817G>A
4921501E09Rik	p.Gln12Leu	c.35A>T
4921501E09Rik	p.Gln240Arg	c.719A>G
4921501E09Rik	p.Gly24Asp	c.71G>A
4921501E09Rik	p.His18Arg	c.53A>G
4921501E09Rik	p.Leu25Met	c.73C>A
4921501E09Rik	p.Leu3Ser	c.8T>C
4921501E09Rik	p.Met239Val	c.715A>G
4930444G20Rik	p.Ile489Met	c.1467C>G
4931408C20Rik	p.Asn9Lys	c.27T>A
A530032D15Rik	p.Arg54*	c.160C>T
A730008H23Rik	p.Leu145fs	c.431_432insA
Acot10	p.Gln58Lys	c.172C>A
Acot10	p.Gly366Asp	c.1097G>A
Acot10	p.Ile82Met	c.246A>G
Acot10	p.Phe378Ser	c.1133T>C
Acot10	p.Thr177Ser	c.529A>T
Actb	p.Ala174Pro	c.520G>C
Actb	p.Ala231Thr	c.691G>A
Actb	p.Arg372Cys	c.1114C>T
Actb	p.Asp363Asn	c.1087G>A
Actb	p.Glu207Val	c.620A>T
Actb	p.Gly158Val	c.473G>T
Actb	p.Gly342Ser	c.1024G>A
Actb	p.Pro172Ser	c.514C>T
Actb	p.Thr201Ile	c.602C>T
Actb	p.Tyr218Cys	c.653A>G
Actb	p.Val96Gly	c.287T>G
Actr3	p.Arg333His	c.998G>A
Actr3	p.Asp248Asn	c.742G>A
Actr3	p.Lys254Glu	c.760A>G
Actr3	p.Val299Asp	c.896T>A
Adam3	p.Ser190Leu	c.569C>T
Adam3	p.Ser384Leu	c.1151C>T
Ago2	p.Ala844Asp	c.2531C>A
Ago2	p.Arg29Trp	c.85C>T
Ago2	p.Arg796Cys	c.2386C>T
Ago2	p.Arg855Ser	c.2563C>A
Ago2	p.Leu518Gln	c.1553T>A
Ago2	p.Lys52Gln	c.154A>C
Ago2	p.Pro30Leu	c.89C>T
Ago2	p.Pro801Ser	c.2401C>T
Ago2	p.Tyr513His	c.1537T>C
Ago2	p.Tyr858Phe	c.2573A>T
Ago2	p.Val792Met	c.2374G>A
Akap9	p.Gly3306Ala	c.9917G>C
Aldoa	p.Ala352Thr	c.1054G>A
Aldoa	p.Ala406Thr	c.1216G>A
Aldoa	p.Arg304*	c.910C>T
Aldoa	p.Arg358*	c.1072C>T
Aldoa	p.Leu337Phe	c.1009C>T
Aldoa	p.Leu391Phe	c.1171C>T
Aldoa	p.Lys342Asn	c.1026G>T
Aldoa	p.Lys396Asn	c.1188G>T
Aldoart1	p.Ala271Val	c.812C>T
Aldoart1	p.Ala294Thr	c.880G>A
Aldoart1	p.Arg124Leu	c.371G>T
Aldoart1	p.Arg313Cys	c.937C>T
Aldoart1	p.Asn301Ser	c.902A>G
Aldoart1	p.Asp122Gly	c.365A>G
Aldoart1	p.Asp253Gly	c.758A>G
Aldoart1	p.Asp27Ala	c.80A>C
Aldoart1	p.Asp37Glu	c.111C>G
Aldoart1	p.Glu141Gly	c.422A>G
Aldoart1	p.Glu45Asp	c.135G>T
Aldoart1	p.Gly131Val	c.392G>T
Aldoart1	p.His40Gln	c.120C>G
Aldoart1	p.Ile10Met	c.30C>G
Aldoart1	p.Ile10Ser	c.29T>G
Aldoart1	p.Lys194Asn	c.582G>C
Aldoart1	p.Met20Leu	c.58A>C
Aldoart1	p.Phe135Leu	c.405C>G
Aldoart1	p.Pro127Ser	c.379C>T
Aldoart1	p.Pro216Ala	c.646C>G
Aldoart1	p.Pro291Leu	c.872C>T
Aldoart1	p.Pro321Ser	c.961C>T
Aldoart1	p.Pro400Leu	c.1199C>T
Aldoart1	p.Ser255Arg	c.765T>G
Aldoart1	p.Ser255Asn	c.764G>A
Aldoart1	p.Ser411Phe	c.1232C>T
Aldoart1	p.Thr324Ile	c.971C>T
Aldoart1	p.Thr3Met	c.8C>T
Aldoart1	p.Thr43Ile	c.128C>T
Aldoart2	p.Ala41Gly	c.122C>G
Arpc1a	p.Pro10Leu	c.29C>T
Arpc1b	p.Arg74Ser	c.220C>A
Arpc1b	p.Asn107Ser	c.320A>G
Arpc1b	p.Ser336Ile	c.1007G>T
Arpc1b	p.Thr297Ala	c.889A>G
Atf1	p.Glu240Lys	c.718G>A
Atf1	p.Ser162Ile	c.485G>T
Atf1	p.Ser187Phe	c.560C>T
Atg4a	p.Thr159Ala	c.475A>G
Atp2b2	p.Arg975Ser	c.2923C>A
Atp5c1	p.Asp245Glu	c.735C>A
Atp5c1	p.Asp269Glu	c.807C>A
BC005561	p.Ala1384Thr	c.4150G>A
BC005561	p.Asn637Ser	c.1910A>G
BC005561	p.His1149Asn	c.3445C>A
BC005561	p.Ile869Val	c.2605A>G
BC005561	p.Leu1368Val	c.4102T>G
BC005561	p.Leu1519His	c.4556T>A
BC005561	p.Lys1159Arg	c.3476A>G
BC005561	p.Lys1358Arg	c.4073A>G
BC005561	p.Met851Ile	c.2553G>A
BC005561	p.Met851Thr	c.2552T>C
BC005561	p.Thr882Ala	c.2644A>G
Bmi1	p.Ala166Gly	c.497C>G
Bmi1	p.Arg226Gln	c.677G>A
Bmi1	p.Pro285fs	c.854delC
Bmi1	p.Ser299Asn	c.896G>A
Bmi1	p.Ser313Leu	c.938C>T
Bmp4	p.Ala355Val	c.1064C>T
Btbd10	p.Arg38Pro	c.113G>C
Btbd10	p.Asp467His	c.1399G>C
Btbd10	p.Asp469Glu	c.1407T>G
Btbd10	p.Glu154Gly	c.461A>G
Btbd10	p.Glu451Gly	c.1352A>G
Btbd18	p.Ala190Pro	c.568G>C
Btbd18	p.Ala287Ser	c.859G>T
Btbd18	p.Arg18Gln	c.53G>A
Btbd18	p.Arg314Ser	c.940C>A
Btbd18	p.Arg478*	c.1432C>T
Btbd18	p.Arg572Gly	c.1714C>G
Btbd18	p.Arg65Gln	c.194G>A
Btbd18	p.Asn575Asp	c.1723A>G
Btbd18	p.Asp321Ala	c.962A>C
Btbd18	p.Asp547Asn	c.1639G>A
Btbd18	p.Gln369*	c.1105C>T
Btbd18	p.Gln70Arg	c.209A>G
Btbd18	p.Glu301Ala	c.902A>C
Btbd18	p.Glu534Lys	c.1600G>A
Btbd18	p.Glu595Ala	c.1784A>C
Btbd18	p.Gly136Ser	c.406G>A
Btbd18	p.Gly498Asp	c.1493G>A
Btbd18	p.Gly654Ser	c.1960G>A
Btbd18	p.Ile258Val	c.772A>G
Btbd18	p.Leu356His	c.1067T>A
Btbd18	p.Leu582Phe	c.1744C>T
Btbd18	p.Lys182Arg	c.545A>G
Btbd18	p.Lys192Gln	c.574A>C
Btbd18	p.Lys697Arg	c.2090A>G
Btbd18	p.Phe492Leu	c.1476T>G
Btbd18	p.Pro166Leu	c.497C>T
Btbd18	p.Pro239Leu	c.716C>T
Btbd18	p.Pro588Leu	c.1763C>T
Btbd18	p.Ser323Pro	c.967T>C
Btbd18	p.Ser524Ala	c.1570T>G
Btbd18	p.Ser524*	c.1571C>G
Btbd18	p.Thr205fs	c.612_613delTA
Btbd18	p.Thr647Ile	c.1940C>T
Btbd18	p.Trp602*	c.1805G>A
Btbd18	p.Val586Ala	c.1757T>C
Btg1	p.Ala130Val	c.389C>T
Btg1	p.Arg27Cys	c.79C>T
Btg1	p.Arg68Ser	c.202C>A
Btg1	p.Arg86Gln	c.257G>A
Btg1	p.Arg86Trp	c.256C>T
Btg1	p.Cys149Phe	c.446G>T
Btg1	p.Gln135His	c.405A>C
Btg1	p.Gln92Arg	c.275A>G
Btg1	p.Gln92Lys	c.274C>A
Btg1	p.Gly81Arg	c.241G>A
Btg1	p.Ile80Val	c.238A>G
Btg1	p.Leu153Pro	c.458T>C
Btg1	p.Lys162Arg	c.485A>G
Btg1	p.Lys60Gln	c.178A>C
Btg1	p.Ser159Gly	c.475A>G
Btg1	p.Ser170Leu	c.509C>T
Btg1	p.Ser23Cys	c.68C>G
Btg1	p.Thr134Ser	c.400A>T
Btg1	p.Val140Ala	c.419T>C
C130026I21Rik	p.Asn5Asp	c.13A>G
C87414	p.Gly3Arg	c.7G>C
C87414	p.Gly3Asp	c.8G>A
Cacna1c	p.Val1033Ile	c.3097G>A
Cacna1c	p.Val1058Ile	c.3172G>A
Cacna1c	p.Val1061Ile	c.3181G>A
Cacna1c	p.Val1063Ile	c.3187G>A
Cacna1c	p.Val1088Ile	c.3262G>A
Cacna1c	p.Val774Ile	c.2320G>A
Cacna1d	p.Leu431Met	c.1291C>A
Cacna1d	p.Leu453Met	c.1357C>A
Cbr1	p.Lys239Gln	c.715A>C
Cct7	p.Arg421Trp	c.1261C>T
Cct7	p.Arg465Trp	c.1393C>T
Cct7	p.Asn483His	c.1447A>C
Cct7	p.Asp486Gly	c.1457A>G
Cct7	p.Gly454fs	c.1361_1362delGC
Cct7	p.Ile435Asn	c.1304T>A
Cdc6	p.Ala261Thr	c.781G>A
Cdc6	p.Ala288Thr	c.862G>A
Cdc6	p.Ala384Ser	c.1150G>T
Cdc6	p.Ala411Ser	c.1231G>T
Cdc6	p.Arg312*	c.934C>T
Cdc6	p.Arg339*	c.1015C>T
Cdc6	p.Cys213Phe	c.638G>T
Cdc6	p.Cys240Phe	c.719G>T
Cdc6	p.His191Tyr	c.571C>T
Cdc6	p.His218Tyr	c.652C>T
Cdc6	p.Pro141Leu	c.422C>T
Cdc6	p.Pro168Leu	c.503C>T
Cdc6	p.Pro171Gln	c.512C>A
Cdc6	p.Pro198Gln	c.593C>A
Cdca5	p.Asp173Asn	c.517G>A
Cdca5	p.Thr188Pro	c.562A>C
Cdk18	p.Leu308Phe	c.922C>T
Cdk18	p.Lys315Arg	c.944A>G
Cdk18	p.Lys315Gln	c.943A>C
Chchd4	p.Gln67His	c.201G>C
Ctps	p.Arg376Trp	c.1126C>T
Cypt10	p.Ala145Ser	c.433G>T
Cypt10	p.Ala145Val	c.434C>T
Cypt10	p.Ala16Gly	c.47C>G
Cypt10	p.Ala17Val	c.50C>T
Cypt10	p.Ala20Thr	c.58G>A
Cypt10	p.Arg102Leu	c.305G>T
Cypt10	p.Arg12Ser	c.36A>C
Cypt10	p.Arg142Ser	c.426A>T
Cypt10	p.Arg3Gln	c.8G>A
Cypt10	p.Arg86Ser	c.256C>A
Cypt10	p.Asn116Ser	c.347A>G
Cypt10	p.Glu111Lys	c.331G>A
Cypt10	p.Glu111Val	c.332A>T
Cypt10	p.Glu126Lys	c.376G>A
Cypt10	p.Glu132Asp	c.396G>T
Cypt10	p.Glu134Gln	c.400G>C
Cypt10	p.Glu149Asp	c.447A>C
Cypt10	p.Leu122Phe	c.366G>C
Cypt10	p.Leu140Ile	c.418C>A
Cypt10	p.Leu144Gln	c.431T>A
Cypt10	p.Pro112Ala	c.334C>G
Cypt10	p.Ser95_Gln99del	c.282_296delAAGTCAAATGGAGCA
Cypt10	p.Thr15Ala	c.43A>G
Cypt10	p.Tyr139Cys	c.416A>G
Cypt10	p.Val4Met	c.10G>A
Cypt4	p.Ala145Ser	c.433G>T
Cypt4	p.Ala145Val	c.434C>T
Cypt4	p.Ala16Gly	c.47C>G
Cypt4	p.Ala17Val	c.50C>T
Cypt4	p.Ala20Thr	c.58G>A
Cypt4	p.Arg102Leu	c.305G>T
Cypt4	p.Arg12Ser	c.36A>C
Cypt4	p.Arg142Ser	c.426A>T
Cypt4	p.Arg3Gln	c.8G>A
Cypt4	p.Arg86Ser	c.256C>A
Cypt4	p.Asn116Ser	c.347A>G
Cypt4	p.Glu111Lys	c.331G>A
Cypt4	p.Glu111Val	c.332A>T
Cypt4	p.Glu126Lys	c.376G>A
Cypt4	p.Glu132Asp	c.396G>T
Cypt4	p.Glu134Gln	c.400G>C
Cypt4	p.Glu149Asp	c.447A>C
Cypt4	p.Leu122Phe	c.366G>C
Cypt4	p.Leu140Ile	c.418C>A
Cypt4	p.Leu144Gln	c.431T>A
Cypt4	p.Pro112Ala	c.334C>G
Cypt4	p.Ser95_Gln99del	c.282_296delAAGTCAAATGGAGCA
Cypt4	p.Thr15Ala	c.43A>G
Cypt4	p.Tyr139Cys	c.416A>G
Cypt4	p.Val4Met	c.10G>A
Cypt9	p.Ala145Ser	c.433G>T
Cypt9	p.Ala145Val	c.434C>T
Cypt9	p.Ala16Gly	c.47C>G
Cypt9	p.Ala17Val	c.50C>T
Cypt9	p.Ala20Thr	c.58G>A
Cypt9	p.Arg102Leu	c.305G>T
Cypt9	p.Arg12Ser	c.36A>C
Cypt9	p.Arg142Ser	c.426A>T
Cypt9	p.Arg3Gln	c.8G>A
Cypt9	p.Arg86Ser	c.256C>A
Cypt9	p.Asn116Ser	c.347A>G
Cypt9	p.Glu111Lys	c.331G>A
Cypt9	p.Glu111Val	c.332A>T
Cypt9	p.Glu126Lys	c.376G>A
Cypt9	p.Glu132Asp	c.396G>T
Cypt9	p.Glu134Gln	c.400G>C
Cypt9	p.Glu149Asp	c.447A>C
Cypt9	p.Leu122Phe	c.366G>C
Cypt9	p.Leu140Ile	c.418C>A
Cypt9	p.Leu144Gln	c.431T>A
Cypt9	p.Pro112Ala	c.334C>G
Cypt9	p.Ser95_Gln99del	c.282_296delAAGTCAAATGGAGCA
Cypt9	p.Thr15Ala	c.43A>G
Cypt9	p.Tyr139Cys	c.416A>G
Cypt9	p.Val4Met	c.10G>A
D030056L22Rik	p.Pro131Ser	c.391C>T
D1Ertd622e	p.Ala101Val	c.302C>T
D1Ertd622e	p.Ala90Pro	c.268G>C
D1Ertd622e	p.Arg105His	c.314G>A
D1Ertd622e	p.Arg35Pro	c.104G>C
D1Ertd622e	p.Arg46Trp	c.136C>T
D1Ertd622e	p.Arg92Ser	c.274C>A
D1Ertd622e	p.Cys41Ser	c.122G>C
D1Ertd622e	p.Gly79Arg	c.235G>C
D1Ertd622e	p.Gly80Ala	c.239G>C
D1Ertd622e	p.Leu153*	c.458T>A
D1Ertd622e	p.Leu61Met	c.181T>A
D1Ertd622e	p.Thr138Asn	c.413C>A
D1Pas1	p.Asp8Asn	c.22G>A
D1Pas1	p.Glu6Val	c.17A>T
D1Pas1	p.Glu9Ala	c.26A>C
D1Pas1	p.Gly582Ser	c.1744G>A
D1Pas1	p.Ser651Asn	c.1952G>A
Ddx42	p.Arg615Gln	c.1844G>A
Ddx42	p.Val624Ala	c.1871T>C
Dhtkd1	p.Ala335Thr	c.1003G>A
Dnajb9	p.Arg208Gln	c.623G>A
Dnajb9	p.Glu192Val	c.575A>T
Dnajb9	p.Ile30Phe	c.88A>T
Dnajb9	p.Phe46Leu	c.138T>A
Dnajb9	p.Tyr28Phe	c.83A>T
Dpep2	p.Gly296Asp	c.887G>A
Dpep2	p.Gly389Asp	c.1166G>A
Dpep2	p.Gly489Asp	c.1466G>A
Dpep2	p.Ile297Val	c.889A>G
Dpep2	p.Ile390Val	c.1168A>G
Dpep2	p.Ile490Val	c.1468A>G
Dux	p.Arg484Gly	c.1450A>G
Dux	p.Arg484Lys	c.1451G>A
E330021D16Rik	p.Ala68Pro	c.202G>C
E330021D16Rik	p.Arg108Ser	c.322C>A
E330021D16Rik	p.Asn307Lys	c.921T>A
E330021D16Rik	p.Asn88Asp	c.262A>G
E330021D16Rik	p.Leu321Met	c.961T>A
E330021D16Rik	p.Met69Ile	c.207G>A
E330021D16Rik	p.Ser96Arg	c.286A>C
Eef2	p.Glu83Lys	c.247G>A
Eef2	p.Phe88Cys	c.263T>G
Eef2	p.Phe88Leu	c.262T>C
Eef2	p.Thr211Ala	c.631A>G
Eif4b	p.Arg286Leu	c.857G>T
Eif4b	p.Arg81Gln	c.242G>A
Eif4b	p.Asp106Asn	c.316G>A
Eif4b	p.Gly101Glu	c.302G>A
Eif4b	p.Gly284Glu	c.851G>A
Eif4e	p.Ile110Val	c.328A>G
Eif4e	p.Ile195Val	c.583A>G
Enox1	p.Phe187Tyr	c.560T>A
Eppk1	p.Glu2533Val	c.7598A>T
Fam216a	p.Arg138His	c.413G>A
Fam216a	p.Met135Ile	c.405G>C
Fam220a	p.Ala97Thr	c.289G>A
Fam220a	p.Arg156Trp	c.466C>T
Fam220a	p.Arg218Cys	c.652C>T
Fam220a	p.Pro197Gln	c.590C>A
Fam220a	p.Ser95Asn	c.284G>A
Fam220a	p.Thr60Met	c.179C>T
Fam220a	p.Val92Met	c.274G>A
Fbxo21	p.Ile349Arg	c.1046T>G
Fbxo21	p.Thr359Lys	c.1076C>A
Fbxo21	p.Tyr348*	c.1044C>G
Fbxo21	p.Tyr348Cys	c.1043A>G
Fbxo21	p.Val360Met	c.1078G>A
Fdps	p.Ser321Asn	c.962G>A
Fdps	p.Ser388Asn	c.1163G>A
Fdps	p.Tyr317*	c.951T>G
Fdps	p.Tyr384*	c.1152T>G
Fhl3	p.Ala218fs	c.651dupT
Fhl4	p.Asp203Glu	c.609T>G
Fhl4	p.Glu193Lys	c.577G>A
Fhl4	p.Ile216Met	c.648A>G
Fhl4	p.Ile216Val	c.646A>G
Fhl4	p.Met202Val	c.604A>G
Fhl4	p.Phe207Tyr	c.620T>A
Fhl4	p.Ser174Thr	c.521G>C
Fhl4	p.Ser182Gly	c.544A>G
Fhl4	p.Ser182Thr	c.545G>C
Fhl4	p.Ser189Thr	c.565T>A
Fhl4	p.Ser195Gly	c.583A>G
Fhl4	p.Ser195Thr	c.584G>C
Fhl4	p.Tyr215Phe	c.644A>T
Fhl4	p.Val173Ile	c.517G>A
Foxn3	p.Ala107Thr	c.319G>A
Foxn3	p.Arg316Gln	c.947G>A
Foxn3	p.Arg49*	c.145C>T
Foxn3	p.Asp333Asn	c.997G>A
Foxn3	p.Asp39Asn	c.115G>A
Foxn3	p.Asp92Asn	c.274G>A
Foxn3	p.Glu12Lys	c.34G>A
Foxn3	p.Gly2Asp	c.5G>A
Foxn3	p.Ile127Met	c.381C>G
Foxn3	p.Ile140Phe	c.418A>T
Foxn3	p.Ile48Phe	c.142A>T
Foxn3	p.Leu60Met	c.178C>A
Foxn3	p.Pro104Ser	c.310C>T
Foxn3	p.Pro301Gln	c.902C>A
Foxn3	p.Pro86Ser	c.256C>T
Foxn3	p.Pro96Leu	c.287C>T
Fus	p.Arg465Leu	c.1394G>T
Fus	p.Arg477Trp	c.1429C>T
Fus	p.Arg479Gln	c.1436G>A
Fus	p.Arg513His	c.1538G>A
Fus	p.Asp512Asn	c.1534G>A
G6pd2	p.Arg497Lys	c.1490G>A
G6pd2	p.Asn23Asp	c.67A>G
G6pd2	p.Asn23Ser	c.68A>G
G6pd2	p.Asn286Asp	c.856A>G
G6pd2	p.Asp204Gly	c.611A>G
G6pd2	p.Asp280Gly	c.839A>G
G6pd2	p.Cys448Ser	c.1342T>A
G6pd2	p.Gln81Arg	c.242A>G
G6pd2	p.Glu473Asp	c.1419A>T
G6pd2	p.Glu64Asp	c.192A>T
G6pd2	p.Gly227Arg	c.679G>C
G6pd2	p.Gly435Asp	c.1304G>A
G6pd2	p.Gly461Ala	c.1382G>C
G6pd2	p.His136Arg	c.407A>G
G6pd2	p.Ile304Val	c.910A>G
G6pd2	p.Ile376Met	c.1128A>G
G6pd2	p.Ile376Val	c.1126A>G
G6pd2	p.Lys345Glu	c.1033A>G
G6pd2	p.Lys427Arg	c.1280A>G
G6pd2	p.Lys504Glu	c.1510A>G
G6pd2	p.Lys63Glu	c.187A>G
G6pd2	p.Met394Val	c.1180A>G
G6pd2	p.Phe480Ile	c.1438T>A
G6pd2	p.Pro115Ala	c.343C>G
G6pd2	p.Pro377Ala	c.1129C>G
G6pd2	p.Ser262Asn	c.785G>A
G6pd2	p.Thr6Ala	c.16A>G
G6pd2	p.Tyr124His	c.370T>C
G6pd2	p.Val109Ala	c.326T>C
Gatad2b	p.Asn90del	c.269_271delACA
Gatb	p.Arg336Lys	c.1007G>A
Gbp2b	p.Ala414Gly	c.1241C>G
Gbp2b	p.Leu473Val	c.1417C>G
Gbp2b	p.Met367Ile	c.1101G>A
Gja1	p.Leu160Phe	c.478C>T
Gja1	p.Phe77Leu	c.229T>C
Gja1	p.Val167Met	c.499G>A
Gja5	p.Val36Leu	c.106G>C
Glra1	p.Ala80Thr	c.238G>A
Glra1	p.Ile268Val	c.802A>G
Glra1	p.Ile79Val	c.235A>G
Glt28d2	p.Asn31Ser	c.92A>G
Glt28d2	p.Gln36His	c.108A>T
Glt28d2	p.Glu132Gly	c.395A>G
Glt28d2	p.Glu49Lys	c.145G>A
Glt28d2	p.Ile41Val	c.121A>G
Glt28d2	p.Lys30Glu	c.88A>G
Glt28d2	p.Ser52Arg	c.154A>C
Gm13212	p.Cys58Arg	c.172T>C
Gm14496	p.Gln488Lys	c.1462C>A
Gm15455	p.Arg185Gly	c.553A>G
Gm15455	p.Gln195Leu	c.584A>T
Gm15455	p.Glu40Asp	c.120G>C
Gm15455	p.His466Gln	c.1398T>G
Gm15455	p.Leu196Pro	c.587T>C
Gm15455	p.Leu471Phe	c.1413A>C
Gm15455	p.Lys663Glu	c.1987A>G
Gm15455	p.Ser459Ala	c.1375T>G
Gm1979	p.Gly218Arg	c.652G>C
Gm2083	p.Arg179Leu	c.536G>T
Gm21671	p.Lys162del	c.484_486delAAG
Gm4737	p.Ala89Val	c.266C>T
Gm4737	p.Leu399Met	c.1195C>A
Gm4737	p.Val381_Gly382del	c.1141_1146delGTTGGG
Gm4981	p.Ala144Thr	c.430G>A
Gm5591	p.Ala481Ser	c.1441G>T
Gm5591	p.Arg338Gln	c.1013G>A
Gm5591	p.Lys345Thr	c.1034A>C
Gm9758	p.Asn21Thr	c.62A>C
Gm9758	p.Phe11Ile	c.31T>A
Gria2	p.Val779Ile	c.2335G>A
Gsk3a	p.Ala487Thr	c.1459G>A
Gsk3a	p.Arg165Cys	c.493C>T
Gsk3a	p.Arg176Gln	c.527G>A
Gsk3a	p.Arg204*	c.610C>T
Gsk3a	p.Asn350Lys	c.1050C>G
Gsk3a	p.Asn438His	c.1312A>C
Gsk3a	p.Gln434*	c.1300C>T
Gsk3a	p.Glu188Asp	c.564G>C
Gsk3a	p.Gly411Arg	c.1231G>C
H2afb1	p.Ala50Thr	c.148G>A
H2afb1	p.Arg27Leu	c.80G>T
H2afb1	p.Arg39Ser	c.117A>T
H2afb1	p.Arg83Leu	c.248G>T
H2afb1	p.Asn36Tyr	c.106A>T
H2afb1	p.Gln97Pro	c.290A>C
H2afb1	p.Gly51Ser	c.151G>A
H2afb1	p.His69Gln	c.207C>G
H2afb1	p.Pro46Leu	c.137C>T
H2afb1	p.Val47Ala	c.140T>C
H2afb1	p.Val47Leu	c.139G>T
H2-Q6	p.Lys52Thr	c.155A>C
H2-Q8	p.Lys52Thr	c.155A>C
Habp4	p.Pro409Leu	c.1226C>T
Hace1	p.Gln275fs	c.822delG
Hdgf	p.Asp134Asn	c.400G>A
Hdgf	p.Asp179Asn	c.535G>A
Hdgf	p.Glu150Lys	c.448G>A
Hdgf	p.Glu181Lys	c.541G>A
Hdgf	p.Leu185Met	c.553T>A
Hdgf	p.Val195Met	c.583G>A
Hif3a	p.Asp135_Gln136insGlnGluGluLeu	c.405_406insCAAGAGGAACTT
Hif3a	p.Asp137_Gln138insGlnGluGluLeu	c.411_412insCAAGAGGAACTT
Hjurp	p.Leu221fs	c.659_660insA
Hnrnpf	p.Asp33Asn	c.97G>A
Hnrnpf	p.Thr35Arg	c.104C>G
Hnrnpf	p.Tyr47*	c.141T>A
Hnrnpf	p.Val59fs	c.175delG
Hs6st3	p.Asn216Ser	c.647A>G
Hs6st3	p.Lys191Arg	c.572A>G
Hsp90ab1	p.Arg639Gln	c.1916G>A
Hspa9	p.Arg122Cys	c.364C>T
Hspa9	p.Arg361Gly	c.1081A>G
Hspa9	p.Arg99Gly	c.295C>G
Hspa9	p.Gly381del	c.1140_1142delAGG
Hspa9	p.Gly668Val	c.2003G>T
Hspa9	p.Ile354Leu	c.1060A>C
Id2	p.Asp30Glu	c.90C>G
Id2	p.Val50Met	c.148G>A
Ipo5	p.Ala422fs	c.1265_1271delCTGTGGG
Ipo5	p.Ala463Val	c.1388C>T
Ipo5	p.Asp890Gly	c.2669A>G
Ipo5	p.Gly758Ser	c.2272G>A
Ipo5	p.Ser515Ala	c.1543T>G
Ipo5	p.Val208Gly	c.623T>G
Itgb2	p.Arg738Cys	c.2212C>T
Itgb2	p.Glu740Lys	c.2218G>A
Itgb2	p.Thr728Ala	c.2182A>G
Itgb2	p.Val722Ile	c.2164G>A
Kars	p.Ala341Val	c.1022C>T
Kars	p.Ala370Val	c.1109C>T
Kars	p.Arg440Lys	c.1319G>A
Kars	p.Arg469Lys	c.1406G>A
Kars	p.Asn330Ile	c.989A>T
Kars	p.Asn359Ile	c.1076A>T
Kars	p.Cys425Ser	c.1274G>C
Kars	p.Cys454Ser	c.1361G>C
Kars	p.Glu397Val	c.1190A>T
Kars	p.Glu426Val	c.1277A>T
Kars	p.Leu398Phe	c.1192C>T
Kars	p.Leu427Phe	c.1279C>T
Kars	p.Tyr345Asn	c.1033T>A
Kars	p.Tyr374Asn	c.1120T>A
Kars	p.Val404Met	c.1210G>A
Kars	p.Val433Met	c.1297G>A
Klhl9	p.Tyr281Phe	c.842A>T
Klra7	p.Val214Ala	c.641T>C
Klra7	p.Val227Ala	c.680T>C
Klri1	p.Arg203Gly	c.607A>G
l7Rn6	p.Arg104Gln	c.311G>A
l7Rn6	p.Arg5Gln	c.14G>A
l7Rn6	p.Arg65Gln	c.194G>A
l7Rn6	p.Gln110Arg	c.329A>G
l7Rn6	p.Gln11Arg	c.32A>G
l7Rn6	p.Gln71Arg	c.212A>G
l7Rn6	p.Leu117Ser	c.350T>C
l7Rn6	p.Leu18Ser	c.53T>C
l7Rn6	p.Leu78Ser	c.233T>C
l7Rn6	p.Val27Met	c.79G>A
l7Rn6	p.Val66Met	c.196G>A
Lamtor5	p.Arg50Gln	c.149G>A
Larp4	p.Val571Leu	c.1711G>C
Larp4	p.Val628Leu	c.1882G>C
Larp4	p.Val629Leu	c.1885G>C
Larp4	p.Val630Leu	c.1888G>C
Larp4	p.Val631Leu	c.1891G>C
Lcp1	p.Arg347Gln	c.1040G>A
Lcp1	p.Arg357*	c.1069C>T
Lcp1	p.Arg626Thr	c.1877G>C
Lcp1	p.Arg91*	c.271C>T
Lcp1	p.Lys622Ile	c.1865A>T
Lcp1	p.Pro375Leu	c.1124C>T
Lcp1	p.Ser83Asn	c.248G>A
Lcp1	p.Ser83Gly	c.247A>G
Lcp1	p.Thr84Ile	c.251C>T
Lmod3	p.Ala233Thr	c.697G>A
LOC100038947	p.Pro125Ser	c.373C>T
Lsm1	p.Ala127Gly	c.380C>G
Lsm1	p.Asp119Val	c.356A>T
Mageb3	p.Asn56Thr	c.167A>C
Mageb3	p.Gln23Pro	c.68A>C
Mageb3	p.Leu39Gln	c.116T>A
Mageb3	p.Ser311Arg	c.933T>G
Mageb3	p.Ser9Thr	c.26G>C
Mageb3	p.Thr77Ala	c.229A>G
Mageb3	p.Val330Met	c.988G>A
Marcksl1	p.Glu160Lys	c.478G>A
Marcksl1	p.Gly114Asp	c.341G>A
Marcksl1	p.Gly158Glu	c.473G>A
Mdm4	p.Glu274Lys	c.820G>A
Mdm4	p.Glu277Gln	c.829G>C
Mdm4	p.Glu291Lys	c.871G>A
Mdm4	p.Glu297Gly	c.890A>G
Mdm4	p.Glu401Lys	c.1201G>A
Mdm4	p.Glu402Lys	c.1204G>A
Mdm4	p.Glu404Gln	c.1210G>C
Mdm4	p.Glu405Gln	c.1213G>C
Mdm4	p.Glu418Lys	c.1252G>A
Mdm4	p.Glu419Lys	c.1255G>A
Mdm4	p.Glu424Gly	c.1271A>G
Mdm4	p.Glu425Gly	c.1274A>G
Mdm4	p.Gly229Glu	c.686G>A
Mdm4	p.Gly356Glu	c.1067G>A
Mdm4	p.Gly357Glu	c.1070G>A
Mdm4	p.Leu213Pro	c.638T>C
Mdm4	p.Leu340Pro	c.1019T>C
Mdm4	p.Leu341Pro	c.1022T>C
Mdm4	p.Lys350Asn	c.1050G>C
Mdm4	p.Lys477Asn	c.1431G>C
Mdm4	p.Lys478Asn	c.1434G>C
Mdm4	p.Phe266Ile	c.796T>A
Mdm4	p.Phe393Ile	c.1177T>A
Mdm4	p.Phe394Ile	c.1180T>A
Mdm4	p.Ser7Leu	c.20C>T
Mdm4	p.Thr238Asn	c.713C>A
Mdm4	p.Thr286Pro	c.856A>C
Mdm4	p.Thr365Asn	c.1094C>A
Mdm4	p.Thr366Asn	c.1097C>A
Mdm4	p.Thr413Pro	c.1237A>C
Mdm4	p.Thr414Pro	c.1240A>C
Med4	p.Thr260Ile	c.779C>T
Met	p.Arg968Cys	c.2902C>T
Mkrn2	p.Arg272Cys	c.814C>T
Mkrn2	p.Trp274*	c.822G>A
Mkrn2	p.Val200Ile	c.598G>A
Mmp3	p.Pro290Ser	c.868C>T
Mroh2a	p.Ala1665Val	c.4994C>T
Mroh2a	p.Asn1202Ile	c.3605A>T
Mroh2a	p.Glu1368fs	c.4100dupT
Mroh2a	p.Gly309Asp	c.926G>A
Mroh2a	p.Leu949Met	c.2845C>A
Mroh2a	p.Met820Ile	c.2460G>T
Mroh2a	p.Val315Ile	c.943G>A
Muc4	p.Arg775Gly	c.2323A>G
Muc4	p.His1468Asn	c.4402C>A
Muc4	p.His776Tyr	c.2326C>T
Muc4	p.Lys1241Asn	c.3723G>T
Muc4	p.Met1472Leu	c.4414A>T
Muc4	p.Pro1470Ser	c.4408C>T
Muc4	p.Ser1264Leu	c.3791C>T
Muc4	p.Thr1277Lys	c.3830C>A
Muc6	p.Thr1546Met	c.4637C>T
Mup18	p.Arg180Leu	c.539G>T
Nadk2	p.Glu261fs	c.781delG
Nadk2	p.Glu289fs	c.865delG
Nadk2	p.Glu311fs	c.931delG
Naip2	p.Tyr540Asn	c.1618T>A
Nanog	p.Ala220Thr	c.658G>A
Nanog	p.Ala244Thr	c.730G>A
Nanog	p.Ala245Thr	c.733G>A
Nanog	p.Asn271Ile	c.812A>T
Nanog	p.Asn295Ile	c.884A>T
Nanog	p.Asn296Ile	c.887A>T
Nanog	p.Gly215Ser	c.643G>A
Nanog	p.Gly239Ser	c.715G>A
Nanog	p.Gly240Ser	c.718G>A
Nanog	p.Ser175Arg	c.525C>A
Nanog	p.Ser199Arg	c.597C>A
Nanog	p.Ser200Arg	c.600C>A
Nat8f1	p.Ala133Gly	c.398C>G
Nat8f1	p.Ala134Gly	c.401C>G
Nat8f1	p.Gln135Leu	c.404A>T
Nat8f1	p.Ile131Thr	c.392T>C
Ncor1	p.Gln2347Leu	c.7040A>T
Ncor1	p.Gln2414Leu	c.7241A>T
Ncor1	p.Ile2348Val	c.7042A>G
Ncor1	p.Ile2415Val	c.7243A>G
Ncor1	p.Pro30Ser	c.88C>T
Ncor1	p.Ser2342Asn	c.7025G>A
Ncor1	p.Ser2409Asn	c.7226G>A
Nipa2	p.Ala153Thr	c.457G>A
Nipa2	p.Ala218Thr	c.652G>A
Nipa2	p.Arg173Gln	c.518G>A
Nipa2	p.Arg238Gln	c.713G>A
Nipa2	p.Asn112Ser	c.335A>G
Nipa2	p.Asn177Ser	c.530A>G
Nipa2	p.Cys120Tyr	c.359G>A
Nipa2	p.Cys185Tyr	c.554G>A
Nipa2	p.Gln167Lys	c.499C>A
Nipa2	p.Gln232Lys	c.694C>A
Nipa2	p.Glu133Lys	c.397G>A
Nipa2	p.Glu68Lys	c.202G>A
Nipa2	p.Gly133Ser	c.397G>A
Nipa2	p.Gly198Ser	c.592G>A
Nipa2	p.Thr166Lys	c.497C>A
Nipa2	p.Thr231Lys	c.692C>A
Nipa2	p.Val127Ile	c.379G>A
Nipa2	p.Val161Ala	c.482T>C
Nipa2	p.Val226Ala	c.677T>C
Nipa2	p.Val62Ile	c.184G>A
Nlgn2	p.Ala515Pro	c.1543G>C
Nobox	p.Gln111_Ala112insAla	c.333_334insGCC
Nolc1	p.Ala359Pro	c.1075G>C
Nolc1	p.Ala360Pro	c.1078G>C
Nolc1	p.Ala361Pro	c.1081G>C
Nolc1	p.Ala78Val	c.233C>T
Nolc1	p.Ala79Val	c.236C>T
Nolc1	p.Arg20Gly	c.58A>G
Nolc1	p.Arg20Ser	c.60A>C
Nolc1	p.Gln324Arg	c.971A>G
Nolc1	p.Gln325Arg	c.974A>G
Nolc1	p.Gln326Arg	c.977A>G
Nolc1	p.Gly72Arg	c.214G>A
Nolc1	p.Gly73Arg	c.217G>A
Nolc1	p.His119Arg	c.356A>G
Nolc1	p.His120Arg	c.359A>G
Nolc1	p.Pro393_Lys394insLeuSer	c.1179_1180insTTAAGC
Nolc1	p.Pro394_Lys395insLeuSer	c.1182_1183insTTAAGC
Nolc1	p.Pro395_Lys396insLeuSer	c.1185_1186insTTAAGC
Nolc1	p.Pro420Ala	c.1258C>G
Nolc1	p.Pro421Ala	c.1261C>G
Nolc1	p.Pro422Ala	c.1264C>G
Nolc1	p.Ser115Gly	c.343A>G
Nolc1	p.Ser116Gly	c.346A>G
Nolc1	p.Ser25Asn	c.74G>A
Nolc1	p.Thr408Ala	c.1222A>G
Nolc1	p.Thr409Ala	c.1225A>G
Nolc1	p.Thr410Ala	c.1228A>G
Nolc1	p.Thr611Ala	c.1831A>G
Nolc1	p.Thr612Ala	c.1834A>G
Nolc1	p.Thr613Ala	c.1837A>G
Nolc1	p.Val160Ala	c.479T>C
Nolc1	p.Val161Ala	c.482T>C
Nolc1	p.Val162Ala	c.485T>C
Nolc1	p.Val387Ala	c.1160T>C
Nolc1	p.Val388Ala	c.1163T>C
Nolc1	p.Val389Ala	c.1166T>C
Nr3c2	p.Val631Ala	c.1892T>C
Olfr441	p.Cys140Arg	c.418T>C
Olfr447	p.Pro90Leu	c.269C>T
Oser1	p.Leu276Trp	c.827T>G
Pdzrn3	p.Leu954Met	c.2860C>A
Pdzrn3	p.Met961Val	c.2881A>G
Pfdn5	p.Asp48His	c.142G>C
Pfdn5	p.Tyr43Cys	c.128A>G
Pfdn5	p.Val152Ala	c.455T>C
Pibf1	p.Arg134*	c.400C>T
Pih1d3	p.Ala103Gly	c.308C>G
Pih1d3	p.Arg136Gly	c.406A>G
Pih1d3	p.Val130Ile	c.388G>A
Pih1d3	p.Val209Leu	c.625G>C
Pisd	p.Arg133Trp	c.397C>T
Pisd	p.Ser110Thr	c.328T>A
Pitx3	p.Ala79Pro	c.235G>C
Plekhg3	p.Asn1329Lys	c.3987C>G
Plxna1	p.Leu227Ile	c.679C>A
Plxna1	p.Met1461Leu	c.4381A>C
Plxna2	p.Asn1809Ser	c.5426A>G
Plxna2	p.Glu1496Asp	c.4488G>C
Plxna2	p.Ser1806Asn	c.5417G>A
Poli	p.Arg297*	c.889A>T
Poli	p.Arg399*	c.1195A>T
Poli	p.Arg422*	c.1264A>T
Poli	p.Arg485*	c.1453A>T
Pphln1	p.Arg231Cys	c.691C>T
Pphln1	p.Arg277Cys	c.829C>T
Pphln1	p.Arg296Cys	c.886C>T
Pphln1	p.Arg365Cys	c.1093C>T
Pphln1	p.Lys230Asn	c.690G>C
Pphln1	p.Lys276Asn	c.828G>C
Pphln1	p.Lys295Asn	c.885G>C
Pphln1	p.Lys364Asn	c.1092G>C
Pphln1	p.Phe144Val	c.430T>G
Pphln1	p.Phe29Val	c.85T>G
Pphln1	p.Phe75Val	c.223T>G
Ppp4r2	p.Ala280Val	c.839C>T
Prdm4	p.Arg164Leu	c.491G>T
Prdm4	p.Asp162Asn	c.484G>A
Prdm4	p.Gly179Asp	c.536G>A
Prdm4	p.Gly80Glu	c.239G>A
Prdm4	p.Met190Val	c.568A>G
Prdm4	p.Met1?	c.1A>G
Prdm4	p.Pro24Ser	c.70C>T
Prdm4	p.Ser163Cys	c.488C>G
Prdm4	p.Val70Met	c.208G>A
Prps1l3	p.Leu25Phe	c.75G>T
Prps1l3	p.Ser2Pro	c.4T>C
Prpsap2	p.Arg265Gln	c.794G>A
Prpsap2	p.Arg351Gln	c.1052G>A
Prpsap2	p.Glu261Lys	c.781G>A
Prpsap2	p.Glu347Lys	c.1039G>A
Prpsap2	p.Tyr274Asn	c.820T>A
Prpsap2	p.Tyr360Asn	c.1078T>A
Psmb1	p.Ter241Serext*?	c.722G>C
Ptpdc1	p.Arg105His	c.314G>A
Ptpdc1	p.Arg166His	c.497G>A
Ptpdc1	p.Gly548Asp	c.1643G>A
Ptpdc1	p.Gly609Asp	c.1826G>A
Ptpdc1	p.Leu281fs	c.839_848delGACTTCTGAA
Ptpdc1	p.Leu342fs	c.1022_1031delGACTTCTGAA
Ptpdc1	p.Phe555Ser	c.1664T>C
Ptpdc1	p.Phe616Ser	c.1847T>C
Rbpms2	p.Ala113Val	c.338C>T
Rbpms2	p.Met106Ile	c.318G>A
Rbpms2	p.Ser119Asn	c.356G>A
Rbpms2	p.Thr104Ser	c.311C>G
Rgs3	p.Glu498Lys	c.1492G>A
Rgs3	p.Glu896Lys	c.2686G>A
Rgs3	p.Pro419Leu	c.1256C>T
Rgs3	p.Pro817Leu	c.2450C>T
Rnf113a2	p.Ala132Ser	c.394G>T
Rnf113a2	p.Glu127Asp	c.381A>T
Rnf113a2	p.Glu252Gly	c.755A>G
Rnf113a2	p.Gly74Ala	c.221G>C
Rnf113a2	p.Met163Val	c.487A>G
Rnf113a2	p.Ser71Arg	c.211A>C
Rnf148	p.Ala302Glu	c.905C>A
Rnf26	p.Ala71Val	c.212C>T
Rnf26	p.Arg401Cys	c.1201C>T
Rnf26	p.Gln365*	c.1093C>T
Rnf26	p.Ser30Phe	c.89C>T
Rnf41	p.Ala86Thr	c.256G>A
Rnf41	p.Arg57His	c.170G>A
Rnf41	p.Gln80Lys	c.238C>A
Rnf41	p.Met75Ile	c.225G>A
Rnf41	p.Val59Phe	c.175G>T
Rpl32l	p.Arg33Gln	c.98G>A
Rpl32l	p.Arg36Trp	c.106C>T
Rpl32l	p.Arg73Cys	c.217C>T
Rpl32l	p.Asn79Asp	c.235A>G
Rpl32l	p.Asp42Tyr	c.124G>T
Rpl32l	p.Gly57Ser	c.169G>A
Rpl32	p.Thr123Ser	c.367A>T
Rps15	p.Arg113*	c.337C>T
Rps15	p.Arg140*	c.418C>T
Rrp15	p.Ala63Val	c.188C>T
Rrp15	p.Asp66Asn	c.196G>A
Scaf11	p.Arg310Gln	c.929G>A
Scaf11	p.Arg326Gly	c.976C>G
Scaf11	p.Arg888His	c.2663G>A
Scaf11	p.Asn1054Tyr	c.3160A>T
Scaf11	p.Gln368Glu	c.1102C>G
Scaf11	p.Glu343Lys	c.1027G>A
Scaf11	p.Ser1032Thr	c.3095G>C
Scaf11	p.Ser1043Asn	c.3128G>A
Scaf11	p.Ser350Gly	c.1048A>G
Scaf11	p.Thr318Ile	c.953C>T
Sec22b	p.Ala56Thr	c.166G>A
Sec22b	p.Arg42*	c.124C>T
Sec22b	p.Cys52Tyr	c.155G>A
Senp2	p.Arg166His	c.497G>A
Senp2	p.Arg167Cys	c.499C>T
Senp2	p.Lys180Asn	c.540G>C
Senp3	p.Arg253His	c.758G>A
Senp3	p.Gly244Trp	c.730G>T
Senp3	p.Phe243Leu	c.729T>G
Sfi1	p.Ala1067Val	c.3200C>T
Sfi1	p.Ala885Thr	c.2653G>A
Sfi1	p.Arg460fs	c.1377_1378delGC
Sgol1	p.Arg339Gln	c.1016G>A
Sgol1	p.Gly345Ala	c.1034G>C
Sgol1	p.Ile499Val	c.1495A>G
Sgol1	p.Pro335His	c.1004C>A
Sgol1	p.Val333Ala	c.998T>C
Siah1a	p.Ala101Ser	c.301G>T
Siah1a	p.Glu113Lys	c.337G>A
Siah1a	p.Gly27Asp	c.80G>A
Siah1a	p.Pro10Ser	c.28C>T
Siah1a	p.Ser102Ala	c.304T>G
Siah1a	p.Thr5Ala	c.13A>G
Sirpb1b	p.Arg64Lys	c.191G>A
Sp110	p.Ala382Thr	c.1144G>A
Sp110	p.Asn40Lys	c.120T>A
Sp110	p.Gln56Leu	c.167A>T
Sp110	p.Lys384Glu	c.1150A>G
Sp110	p.Ser148Arg	c.444T>G
Sp140	p.Tyr5Asn	c.13T>A
Spcs3	p.Ile28Leu	c.82A>C
Spcs3	p.Phe24Leu	c.72C>G
Spcs3	p.Phe27Ile	c.79T>A
Spcs3	p.Ser15Thr	c.43T>A
Spcs3	p.Val37Ala	c.110T>C
Speer4c	p.Leu160Ile	c.478C>A
Spred2	p.Ala243Thr	c.727G>A
Spred2	p.Arg175Gln	c.524G>A
Spred2	p.Glu258Lys	c.772G>A
Spred2	p.Gly296Cys	c.886G>T
Spred2	p.Gly42Ser	c.124G>A
Spred2	p.His174Asn	c.520C>A
Spred2	p.His48Arg	c.143A>G
Spred2	p.Lys176Arg	c.527A>G
Spred2	p.Pro262Ala	c.784C>G
Spred2	p.Pro284Leu	c.851C>T
Spred2	p.Thr170Ala	c.508A>G
Spred2	p.Trp30Arg	c.88T>A
Srpk1	p.Ala637Asp	c.1910C>A
Srpk1	p.Glu628Gln	c.1882G>C
Sulf1	p.Asp640Asn	c.1918G>A
Syde2	p.Ala1039Val	c.3116C>T
Tada3	p.Arg144Trp	c.430C>T
Tada3	p.Asp137Gly	c.410A>G
Tada3	p.Pro128Ser	c.382C>T
Tctn2	p.Arg541fs	c.1621_1622insCA
Tes	p.Ala151Val	c.452C>T
Tes	p.Ala156Asp	c.467C>A
Tes	p.Ala365Pro	c.1093G>C
Tes	p.Arg146Leu	c.437G>T
Tes	p.Arg416Lys	c.1247G>A
Tes	p.Arg416Ser	c.1248G>T
Tes	p.Asn242Lys	c.726C>A
Tes	p.Asp256Asn	c.766G>A
Tes	p.Asp256Gly	c.767A>G
Tes	p.Gln144Lys	c.430C>A
Tes	p.Gln317Lys	c.949C>A
Tes	p.Glu166Ala	c.497A>C
Tes	p.Glu176Lys	c.526G>A
Tes	p.Glu245Asp	c.735G>C
Tes	p.Glu385Ala	c.1154A>C
Tes	p.Glu413Gln	c.1237G>C
Tes	p.Gly283Glu	c.848G>A
Tes	p.Gly301Asp	c.902G>A
Tes	p.Ile397Met	c.1191C>G
Tes	p.Leu23Arg	c.68T>G
Tes	p.Leu272Ile	c.814C>A
Tes	p.Lys180Glu	c.538A>G
Tes	p.Lys181Gln	c.541A>C
Tes	p.Met198Arg	c.593T>G
Tes	p.Phe18Ile	c.52T>A
Tes	p.Phe194Leu	c.580T>C
Tes	p.Pro195Leu	c.584C>T
Tes	p.Ser419Tyr	c.1256C>A
Tes	p.Thr240Pro	c.718A>C
Tes	p.Thr268Ile	c.803C>T
Tes	p.Val352Met	c.1054G>A
Tes	p.Val370Glu	c.1109T>A
Tes	p.Val404Ile	c.1210G>A
Tes	p.Val412Ala	c.1235T>C
Tes	p.Val412Met	c.1234G>A
Thap1	p.Glu56Ala	c.167A>C
Thrap3	p.Ala231Ser	c.691G>T
Thrap3	p.Arg115Trp	c.343C>T
Thrap3	p.Arg121His	c.362G>A
Thrap3	p.Arg122Gln	c.365G>A
Thrap3	p.Arg124His	c.371G>A
Thrap3	p.Arg126Gln	c.377G>A
Thrap3	p.Arg156Cys	c.466C>T
Thrap3	p.Arg188Pro	c.563G>C
Thrap3	p.Arg245Trp	c.733C>T
Thrap3	p.Arg262His	c.785G>A
Thrap3	p.Arg263Ser	c.789G>T
Thrap3	p.Arg74*	c.220C>T
Thrap3	p.Gln256*	c.766C>T
Thrap3	p.Gly208fs	c.621delT
Thrap3	p.Gly307Glu	c.920G>A
Thrap3	p.Met283Leu	c.847A>T
Thrap3	p.Ser127Pro	c.379T>C
Thrap3	p.Ser183Phe	c.548C>T
Thrap3	p.Ser220Pro	c.658T>C
Thrap3	p.Ser306Phe	c.917C>T
Tmcc1	p.Arg485Ser	c.1455G>C
Tmed6	p.Leu210Pro	c.629T>C
Tmtc3	p.Ala709Ser	c.2125G>T
Tmtc3	p.Arg544*	c.1630C>T
Tmtc3	p.Arg814Cys	c.2440C>T
Tmtc3	p.Cys192Phe	c.575G>T
Tmtc3	p.Gln754*	c.2260C>T
Tmtc3	p.Glu13Asp	c.39A>T
Tmtc3	p.Glu304Lys	c.910G>A
Tmtc3	p.Leu305His	c.914T>A
Tmtc3	p.Lys763Arg	c.2288A>G
Tmtc3	p.Pro94Ala	c.280C>G
Tmtc3	p.Ser718Leu	c.2153C>T
Tmtc3	p.Thr313Lys	c.938C>A
Tmtc3	p.Val21Phe	c.61G>T
Tmtc3	p.Val785fs	c.2351_2358delTTGTGTAC
Trim5	p.Glu333Gly	c.998A>G
Trim5	p.His332Pro	c.995A>C
Trim5	p.Val415Glu	c.1244T>A
Tsnax	p.Asn255Lys	c.765C>A
Tsnax	p.Asp274Gly	c.821A>G
Tsnax	p.Glu254Lys	c.760G>A
Tsnax	p.Gly235Glu	c.704G>A
Tsnax	p.Leu37Gln	c.110T>A
Tsnax	p.Pro236Leu	c.707C>T
Tsnax	p.Pro34Leu	c.101C>T
Tsnax	p.Ser30Gly	c.88A>G
Ube2d3	p.Arg139Trp	c.415C>T
Ubn2	p.Ala713Val	c.2138C>T
Ubn2	p.Arg767Gly	c.2299C>G
Ubn2	p.Asn760Thr	c.2279A>C
Ubn2	p.Asp726Asn	c.2176G>A
Ubn2	p.Gln1165Glu	c.3493C>G
Ubn2	p.Gly752Val	c.2255G>T
Ubn2	p.His818fs	c.2451dupT
Ubn2	p.Ile915Thr	c.2744T>C
Ubn2	p.Leu1156Gln	c.3467T>A
Ubn2	p.Leu932His	c.2795T>A
Ubn2	p.Lys944Thr	c.2831A>C
Ubn2	p.Pro1170Leu	c.3509C>T
Ubn2	p.Pro1170Ser	c.3508C>T
Ubn2	p.Ser1157Pro	c.3469T>C
Ubn2	p.Ser822Tyr	c.2465C>A
Ubn2	p.Ser935Leu	c.2804C>T
Ubn2	p.Thr806Met	c.2417C>T
Ubn2	p.Val761Met	c.2281G>A
Ubn2	p.Val908Gly	c.2723T>G
Ubqln1	p.Met385Ile	c.1155G>T
Ugdh	p.Ala408Thr	c.1222G>A
Uhrf1	p.Arg428His	c.1283G>A
Uhrf1	p.Arg436His	c.1307G>A
Uhrf1	p.Arg530Cys	c.1588C>T
Uhrf1	p.Arg538Cys	c.1612C>T
Uhrf1	p.Arg744Gly	c.2230C>G
Uhrf1	p.Arg752Gly	c.2254C>G
Uhrf1	p.Asp465Asn	c.1393G>A
Uhrf1	p.Asp473Asn	c.1417G>A
Uhrf1	p.Glu332Asp	c.996G>C
Uhrf1	p.Glu340Asp	c.1020G>C
Uhrf1	p.Lys654Asn	c.1962G>T
Uhrf1	p.Lys662Asn	c.1986G>T
Uhrf1	p.Phe733Leu	c.2199C>A
Uhrf1	p.Phe741Leu	c.2223C>A
Uhrf1	p.Val571Met	c.1711G>A
Uhrf1	p.Val579Met	c.1735G>A
Usp22	p.Gln486His	c.1458G>C
Usp22	p.Ile498Val	c.1492A>G
Usp22	p.Lys488Arg	c.1463A>G
Vcpkmt	p.Met84Val	c.250A>G
Vmn1r27	p.Arg87Ile	c.260G>T
Vmn1r27	p.Cys53Phe	c.158G>T
Vmn1r27	p.Val126Ile	c.376G>A
Vmn1r41	p.Glu234Lys	c.700G>A
Vmn1r7	p.Val52Met	c.154G>A
Vmn1r8	p.Ile261fs	c.781dupA
Vmn2r114	p.Leu770Phe	c.2308C>T
Vmn2r115	p.Asn621Lys	c.1863C>G
Vmn2r115	p.Glu380Lys	c.1138G>A
Vmn2r115	p.Gly742Asp	c.2225G>A
Vmn2r115	p.Leu757Gln	c.2270T>A
Vmn2r115	p.Met356Leu	c.1066A>T
Vmn2r115	p.Phe813del	c.2438_2440delTCT
Vmn2r115	p.Pro346Ser	c.1036C>T
Vmn2r115	p.Ser363Pro	c.1087T>C
Vmn2r115	p.Ser375Phe	c.1124C>T
Vmn2r115	p.Ser801Asn	c.2402G>A
Vmn2r115	p.Ser818Thr	c.2452T>A
Vmn2r115	p.Ser842Tyr	c.2525C>A
Vmn2r115	p.Thr657Ala	c.1969A>G
Vmn2r116	p.Ser800Asn	c.2399G>A
Vmn2r117	p.Ala198Thr	c.592G>A
Vmn2r117	p.Arg286Lys	c.857G>A
Vmn2r117	p.Asn243Asp	c.727A>G
Vmn2r117	p.Asp34Val	c.101A>T
Vmn2r117	p.Gln31His	c.93G>C
Vmn2r117	p.Gly507*	c.1519G>T
Vmn2r117	p.Lys481Asn	c.1443A>C
Vmn2r117	p.Met247Ile	c.741G>A
Vmn2r117	p.Pro171Thr	c.511C>A
Vmn2r117	p.Pro246Leu	c.737C>T
Vmn2r117	p.Ser248Asn	c.743G>A
Vmn2r117	p.Trp210Arg	c.628T>C
Vmn2r117	p.Val175Phe	c.523G>T
Vmn2r123	p.Arg286Gln	c.857G>A
Vmn2r123	p.Gln253Lys	c.757C>A
Vmn2r123	p.Gln254His	c.762A>C
Vmn2r123	p.Ile728Thr	c.2183T>C
Vmn2r123	p.Phe406Leu	c.1216T>C
Vmn2r123	p.Pro638His	c.1913C>A
Vmn2r123	p.Tyr404His	c.1210T>C
Vmn2r88	p.Ala119Glu	c.356C>A
Vmn2r88	p.Ala156Gly	c.467C>G
Vmn2r88	p.Asn124Asp	c.370A>G
Vmn2r88	p.Asn124Lys	c.372T>A
Vmn2r88	p.Asn169Thr	c.506A>C
Vmn2r88	p.Gln122Glu	c.364C>G
Vmn2r88	p.Gly115Ser	c.343G>A
Vmn2r88	p.Ile378Met	c.1134T>G
Vmn2r88	p.Ile98Met	c.294A>G
Vmn2r88	p.Leu144Phe	c.430C>T
Vmn2r88	p.Met81Ile	c.243G>C
Vmn2r88	p.Phe419Leu	c.1255T>C
Vmn2r88	p.Phe77Leu	c.229T>C
Vmn2r88	p.Pro547Leu	c.1640C>T
Vmn2r88	p.Pro92Ser	c.274C>T
Vmn2r88	p.Thr121Ala	c.361A>G
Vmn2r88	p.Val395Ala	c.1184T>C
Vmn2r89	p.Gln259His	c.777A>C
Vmn2r89	p.Leu477Val	c.1429T>G
Vmn2r89	p.Val401Ala	c.1202T>C
Vmn2r89	p.Val432Ile	c.1294G>A
Wnk2	p.His1159Asn	c.3475C>A
Wnk2	p.Lys1148Asn	c.3444G>C
Ythdf2	p.Ala200Ser	c.598G>T
Ythdf2	p.Ala285Ser	c.853G>T
Ythdf2	p.Ala311Val	c.932C>T
Ythdf2	p.Ala320Thr	c.958G>A
Ythdf2	p.Ala445Thr	c.1333G>A
Ythdf2	p.Arg350Cys	c.1048C>T
Ythdf2	p.Arg425Leu	c.1274G>T
Ythdf2	p.Arg441Ile	c.1322G>T
Ythdf2	p.Arg511Gln	c.1532G>A
Ythdf2	p.Arg563Cys	c.1687C>T
Ythdf2	p.Asp367Ala	c.1100A>C
Ythdf2	p.Asp496Asn	c.1486G>A
Ythdf2	p.Asp80Asn	c.238G>A
Ythdf2	p.Gln249*	c.745C>T
Ythdf2	p.Glu72*	c.214G>T
Ythdf2	p.Gly121Ser	c.361G>A
Ythdf2	p.Gly188Arg	c.562G>A
Ythdf2	p.Gly308Arg	c.922G>A
Ythdf2	p.Gly379fs	c.1135delG
Ythdf2	p.Gly78Glu	c.233G>A
Ythdf2	p.His437Gln	c.1311T>A
Ythdf2	p.Ile185Thr	c.554T>C
Ythdf2	p.Ile64Thr	c.191T>C
Ythdf2	p.Leu339Ile	c.1015C>A
Ythdf2	p.Lys248Glu	c.742A>G
Ythdf2	p.Pro233Leu	c.698C>T
Ythdf2	p.Pro400Thr	c.1198C>A
Ythdf2	p.Ser238Thr	c.712T>A
Ythdf2	p.Thr114Ile	c.341C>T
Ythdf2	p.Thr255Asn	c.764C>A
Ythdf2	p.Trp278*	c.834G>A
Ythdf2	p.Val206Gly	c.617T>G
Ythdf2	p.Val284Met	c.850G>A
Ythdf2	p.Val455Ala	c.1364T>C
Ythdf2	p.Val485Leu	c.1453G>T
Ythdf2	p.Val505Ile	c.1513G>A
Zbtb14	p.Ala362Thr	c.1084G>A
Zbtb14	p.Ala399Pro	c.1195G>C
Zbtb14	p.Ala433Thr	c.1297G>A
Zbtb14	p.Ala437Thr	c.1309G>A
Zbtb14	p.Ala96Thr	c.286G>A
Zbtb14	p.Arg150Cys	c.448C>T
Zbtb14	p.Arg211Gln	c.632G>A
Zbtb14	p.Arg291Gln	c.872G>A
Zbtb14	p.Arg293Lys	c.878G>A
Zbtb14	p.Arg344Cys	c.1030C>T
Zbtb14	p.Arg353Ser	c.1059G>C
Zbtb14	p.Asp134Gly	c.401A>G
Zbtb14	p.Asp161Asn	c.481G>A
Zbtb14	p.Asp230Ala	c.689A>C
Zbtb14	p.Asp262Tyr	c.784G>T
Zbtb14	p.Cys310Arg	c.928T>C
Zbtb14	p.Glu386Asp	c.1158A>T
Zbtb14	p.Gly206Arg	c.616G>A
Zbtb14	p.Gly217Ser	c.649G>A
Zbtb14	p.Gly232Ser	c.694G>A
Zbtb14	p.His327Tyr	c.979C>T
Zbtb14	p.Leu115Phe	c.343C>T
Zbtb14	p.Leu123Val	c.367C>G
Zbtb14	p.Leu298Pro	c.893T>C
Zbtb14	p.Lys371Gln	c.1111A>C
Zbtb14	p.Lys416Ile	c.1247A>T
Zbtb14	p.Met223Ile	c.669G>T
Zbtb14	p.Met223Thr	c.668T>C
Zbtb14	p.Met263Thr	c.788T>C
Zbtb14	p.Met309Ile	c.927G>A
Zbtb14	p.Pro182Leu	c.545C>T
Zbtb14	p.Pro183Gln	c.548C>A
Zbtb14	p.Ser110*	c.329C>A
Zbtb14	p.Ser140Leu	c.419C>T
Zbtb14	p.Ser99Phe	c.296C>T
Zbtb14	p.Thr177Met	c.530C>T
Zbtb14	p.Thr285Met	c.854C>T
Zbtb14	p.Val105Ile	c.313G>A
Zbtb14	p.Val354Ile	c.1060G>A
Zc3h18	p.Arg533Trp	c.1597C>T
Zc3h18	p.Arg557Trp	c.1669C>T
Zc3h18	p.Arg63Cys	c.187C>T
Zc3h18	p.Arg868Met	c.2603G>T
Zc3h18	p.Arg870Met	c.2609G>T
Zc3h18	p.Arg892Met	c.2675G>T
Zc3h18	p.Asp2Asn	c.4G>A
Zc3h18	p.Glu67Lys	c.199G>A
Zc3h18	p.Pro258Thr	c.772C>A
Zc3h18	p.Pro282Thr	c.844C>A
Zc3h18	p.Ser899Ile	c.2696G>T
Zc3h18	p.Ser901Ile	c.2702G>T
Zc3h18	p.Ser923Ile	c.2768G>T
Zfp24	p.Arg52Leu	c.155G>T
Zfp24	p.Arg74Gly	c.220C>G
Zfp24	p.Arg78His	c.233G>A
Zfp24	p.Glu49Lys	c.145G>A
Zfp24	p.Glu98Lys	c.292G>A
Zfp24	p.Ile103Phe	c.307A>T
Zfp24	p.Ile11Val	c.31A>G
Zfp24	p.Leu226Ile	c.676C>A
Zfp24	p.Pro48Leu	c.143C>T
Zfp280d	p.Phe379Tyr	c.1136T>A
Zfp280d	p.Thr381Lys	c.1142C>A
Zfp36l1	p.Ala259Val	c.776C>T
Zfp36l1	p.Arg121His	c.362G>A
Zfp36l1	p.Arg280Trp	c.838C>T
Zfp36l1	p.Asp235Asn	c.703G>A
Zfp36l1	p.Gln136*	c.406C>T
Zfp36l1	p.Glu143Lys	c.427G>A
Zfp36l1	p.Gly108Ser	c.322G>A
Zfp36l1	p.Gly165Cys	c.493G>T
Zfp36l1	p.Leu219Met	c.655C>A
Zfp36l1	p.Pro229Thr	c.685C>A
Zfp36l1	p.Pro269Ser	c.805C>T
Zfp36l1	p.Thr155Met	c.464C>T
Zfp36l1	p.Thr224Ile	c.671C>T
Zfp36l1	p.Thr227Ile	c.680C>T
Zfp7	p.Gln678*	c.2032C>T
Zfp7	p.Pro391Arg	c.1172C>G
Zfp7	p.Ser127Arg	c.381C>A
Zfp979	p.Arg139Gly	c.415C>G
Zfp979	p.Thr146Arg	c.437C>G
Zfp985	p.Gln174Arg	c.521A>G
Zfp985	p.Ile39Met	c.117T>G
Zfyve19	p.Lys312Glu	c.934A>G
Zrsr1	p.Val300Ile	c.898G>A
Zscan12	p.Pro482Leu	c.1445C>T
Zxdc	p.Ala219Thr	c.655G>A
Zxdc	p.Ala275Asp	c.824C>A
Zxdc	p.Arg206Gln	c.617G>A
Zxdc	p.Arg277Ser	c.829C>A
Zxdc	p.Asn285Ser	c.854A>G
Zxdc	p.Asp214Asn	c.640G>A
Zxdc	p.Asp214Gly	c.641A>G
Zxdc	p.Gly201Ser	c.601G>A
Zxdc	p.Gly244Arg	c.730G>C
Zxdc	p.Gly244Asp	c.731G>A
Zxdc	p.His281Gln	c.843C>G
Zxdc	p.Leu203Arg	c.608T>G
Zxdc	p.Leu203Ile	c.607C>A
Zxdc	p.Leu268Phe	c.804G>C
Zxdc	p.Leu268Ser	c.803T>C
Zxdc	p.Lys249Arg	c.746A>G
Zxdc	p.Lys249Asn	c.747G>C
Zxdc	p.Ser240Gly	c.718A>G
Zxdc	p.Ser267Asn	c.800G>A
Zxdc	p.Ser286Thr	c.856T>A
Zzz3	p.Ala907Gly	c.2720C>G
Zzz3	p.Ala908Gly	c.2723C>G
Zzz3	p.Gln315Leu	c.944A>T
Zzz3	p.Gln337His	c.1011G>C
Zzz3	p.Glu305*	c.913G>T
Zzz3	p.Ile837Asn	c.2510T>A
Zzz3	p.Ile838Asn	c.2513T>A
Zzz3	p.Ile868Thr	c.2603T>C
Zzz3	p.Ile869Thr	c.2606T>C
Zzz3	p.Leu900Met	c.2698C>A
Zzz3	p.Leu901Met	c.2701C>A
Zzz3	p.Pro345His	c.1034C>A
Zzz3	p.Ser896Arg	c.2688T>G
Zzz3	p.Ser897Arg	c.2691T>G
Zzz3	p.Thr303Ala	c.907A>G
