# Supplementary material for: Epithelial Wnt secretion drives the progression of inflammation-induced colon carcinoma in murine model
Source: iScience. 2021 Oct 28;24(12):103369. doi: 10.1016/j.isci.2021.103369 (PMC8607204; doi:10.1016/j.isci.2021.103369)
Supplement: Data S2. The list of upregulated and downregulated genes upon blocking Wnt secretion in AOM/DSS tumors, related to Figures 1C and 1D — The table shows the list of genes downregulated (down) or upregulated (up) upon blocking epithelial Wnt secretion in AOM-DSS tumors (30 days after tamoxifen injection). For analysis 5 villin-WlscKO tumors were compared with 5 control ones; summary results are shown. q value, 0.0005. Any additional information required to reanalyze the data reported in this article are available from the lead contact upon request [file mmc3.xlsx]

## Sheet: down_q-0005
gene_id	gene	locus	sample_1	sample_2	status	value_1	value_2	log2(fold_change)	test_stat	p_value	q_value	significant
XLOC_012500	Cadps	14:12372562-12824317	WT	KO	OK	20.3288	0.136998	-7.21323	-4.81821	5e-05	0.00087998	yes
XLOC_026778	Gm26424	4:49443482-49481098	WT	KO	OK	125.84	0.89561	-7.13451	-6.26207	5e-05	0.00087998	yes
XLOC_031604	Gabra4	5:71569748-72149037	WT	KO	OK	6.06878	0.216699	-4.80764	-2.75805	5e-05	0.00087998	yes
XLOC_028370	Frem1	4:82897919-83052339	WT	KO	OK	2.18554	0.106704	-4.3563	-1.50757	5e-05	0.00087998	yes
XLOC_021300	Bpifb5	2:154223741-154240902	WT	KO	OK	28.4089	2.04401	-3.79687	-5.92985	5e-05	0.00087998	yes
XLOC_004798	Mybpc1	10:88518278-88605152	WT	KO	OK	3.46628	0.267982	-3.69318	-2.44088	5e-05	0.00087998	yes
XLOC_001716	Sox17	1:4490930-4499558	WT	KO	OK	65.738	5.62424	-3.547	-4.74156	5e-05	0.00087998	yes
XLOC_024913	Wls	3:159839671-159938664	WT	KO	OK	72.9228	6.36838	-3.51737	-9.03384	5e-05	0.00087998	yes
XLOC_010341	Irx4	13:73259384-73269639	WT	KO	OK	16.5561	1.51258	-3.45228	-5.46244	5e-05	0.00087998	yes
XLOC_027431	Fndc5	4:129136998-129144593	WT	KO	OK	3.9258	0.366905	-3.41951	-4.21476	5e-05	0.00087998	yes
XLOC_007573	4932411E22Rik,Ankfn1	11:89389954-89639631	WT	KO	OK	0.744032	0.0778356	-3.25686	-1.78293	5e-05	0.00087998	yes
XLOC_016064	Cldn6	17:23679364-23682446	WT	KO	OK	10.0666	1.05585	-3.25309	-4.38225	5e-05	0.00087998	yes
XLOC_036231	-	7:111283908-111344992	WT	KO	OK	11.0675	1.16647	-3.24611	-3.32292	5e-05	0.00087998	yes
XLOC_015875	-	16:92558576-92561662	WT	KO	OK	0.808102	0.0856672	-3.23772	-2.77155	5e-05	0.00087998	yes
XLOC_031220	Shh	5:28456814-28933995	WT	KO	OK	11.3466	1.23449	-3.20028	-4.34149	5e-05	0.00087998	yes
XLOC_013740	Fam19a5	15:87625229-87759346	WT	KO	OK	6.43084	0.726945	-3.14509	-3.8713	5e-05	0.00087998	yes
XLOC_014248	Tmprss6	15:78439667-78468634	WT	KO	OK	1.33542	0.157879	-3.0804	-2.94082	5e-05	0.00087998	yes
XLOC_019321	Ms4a2	19:11615522-11623719	WT	KO	OK	1.22977	0.149459	-3.04057	-1.36807	5e-05	0.00087998	yes
XLOC_025435	Wdr49	3:75301860-75482097	WT	KO	OK	2.21436	0.276662	-3.0007	-2.34463	5e-05	0.00087998	yes
XLOC_034494	Wnt7a	6:91363980-91411363	WT	KO	OK	3.68594	0.464837	-2.98723	-1.32201	5e-05	0.00087998	yes
XLOC_015760	-	16:92561738-92566064	WT	KO	OK	1.14427	0.146332	-2.9671	-3.55681	5e-05	0.00087998	yes
XLOC_031171	Fastk	5:24423836-24445287	WT	KO	OK	503.002	65.0283	-2.95142	-5.93677	5e-05	0.00087998	yes
XLOC_001487	Mptx1	1:174330517-174332873	WT	KO	OK	23.0271	3.07183	-2.90616	-3.96995	5e-05	0.00087998	yes
XLOC_031521	-	5:64573309-64585189	WT	KO	OK	1.09809	0.146591	-2.90513	-2.21621	5e-05	0.00087998	yes
XLOC_041405	-	9:3951286-3957018	WT	KO	OK	4.04304	0.54697	-2.88591	-2.80468	5e-05	0.00087998	yes
XLOC_038339	Msx3	7:140046156-140049089	WT	KO	OK	3.26643	0.44433	-2.87801	-2.94508	5e-05	0.00087998	yes
XLOC_009149	-	12:71763168-71794695	WT	KO	OK	1.2641	0.174394	-2.85768	-2.67804	5e-05	0.00087998	yes
XLOC_034003	Ptn	6:36714928-36810220	WT	KO	OK	212.334	29.3558	-2.85462	-8.89172	5e-05	0.00087998	yes
XLOC_018419	2700046A07Rik	18:62749404-62756461	WT	KO	OK	29.526	4.09068	-2.85157	-4.40572	5e-05	0.00087998	yes
XLOC_041818	Ccdc33	9:58028676-58159221	WT	KO	OK	10.562	1.5031	-2.81287	-0.562142	5e-05	0.00087998	yes
XLOC_022140	Grb14	2:64912472-65024987	WT	KO	OK	11.6622	1.69852	-2.77948	-2.73086	5e-05	0.00087998	yes
XLOC_017750	4930426D05Rik	18:21550376-21656105	WT	KO	OK	4.17415	0.62186	-2.74682	-2.28436	5e-05	0.00087998	yes
XLOC_015345	Tbx1	16:18581258-18588048	WT	KO	OK	9.2556	1.40166	-2.72319	-3.287	5e-05	0.00087998	yes
XLOC_007759	Krt35	11:100092192-100096241	WT	KO	OK	5.55638	0.87821	-2.66151	-3.17604	5e-05	0.00087998	yes
XLOC_043781	Dach2	X:113297509-113836386	WT	KO	OK	4.09287	0.655352	-2.64277	-2.07798	5e-05	0.00087998	yes
XLOC_018202	Klhl14	18:21550376-21656105	WT	KO	OK	1.62962	0.264419	-2.62364	-2.5342	5e-05	0.00087998	yes
XLOC_018572	-	18:30266462-30272279	WT	KO	OK	6.4509	1.05152	-2.61702	-4.37006	5e-05	0.00087998	yes
XLOC_021299	Bpifb1	2:154190817-154220369	WT	KO	OK	6.44799	1.06188	-2.60222	-3.27089	5e-05	0.00087998	yes
XLOC_044988	-	X:103024026-103027250	WT	KO	OK	12.855	2.16232	-2.57167	-4.59502	5e-05	0.00087998	yes
XLOC_023368	Hrh3	2:180099464-180104488	WT	KO	OK	0.80611	0.136916	-2.55769	-0.902038	5e-05	0.00087998	yes
XLOC_004056	Gm22918	10:100139273-100142074	WT	KO	OK	4.96219	0.843528	-2.55647	-2.1861	5e-05	0.00087998	yes
XLOC_008129	-	11:51908018-51909602	WT	KO	OK	1.48961	0.258777	-2.52515	-2.29819	5e-05	0.00087998	yes
XLOC_003282	Mark1	1:184896701-184999570	WT	KO	OK	16.8508	2.97656	-2.50109	-5.58069	5e-05	0.00087998	yes
XLOC_015554	Tagln3	16:45711229-45724608	WT	KO	OK	1.97011	0.349903	-2.49325	-2.22499	5e-05	0.00087998	yes
XLOC_032108	Tbx3os2	5:119684860-119710281	WT	KO	OK	21.085	3.77664	-2.48104	-4.55501	5e-05	0.00087998	yes
XLOC_030126	Alb	5:90460896-90476602	WT	KO	OK	131.033	23.4751	-2.48073	-4.61121	5e-05	0.00087998	yes
XLOC_017742	Dsg4	18:20436077-20473216	WT	KO	OK	4.79781	0.86122	-2.47792	-3.93982	5e-05	0.00087998	yes
XLOC_018015	Onecut2	18:64340363-64398488	WT	KO	OK	4.244	0.762587	-2.47645	-5.6631	5e-05	0.00087998	yes
XLOC_026382	-	3:96514177-96515281	WT	KO	OK	4.8488	0.892343	-2.44196	-2.72474	5e-05	0.00087998	yes
XLOC_018985	Cyp2c55	19:39007018-39042693	WT	KO	OK	6.71241	1.23897	-2.43769	-3.16917	5e-05	0.00087998	yes
XLOC_013022	Gulo	14:65986786-66009210	WT	KO	OK	20.6485	3.93909	-2.3901	-5.07397	5e-05	0.00087998	yes
XLOC_032699	St7	6:17692932-17943025	WT	KO	OK	70.6294	13.8379	-2.35164	-8.88042	5e-05	0.00087998	yes
XLOC_031975	P2rx2	5:110339811-110343212	WT	KO	OK	2.74363	0.548325	-2.32298	-2.54334	5e-05	0.00087998	yes
XLOC_030670	Fzd10	5:128579103-128604097	WT	KO	OK	11.2498	2.33497	-2.26842	-4.03396	5e-05	0.00087998	yes
XLOC_041131	Rab6b	9:103111786-103185276	WT	KO	OK	1.9839	0.413486	-2.26243	-2.33218	5e-05	0.00087998	yes
XLOC_007333	Smtnl2	11:72389154-72411750	WT	KO	OK	2.87909	0.616812	-2.22271	-1.93962	5e-05	0.00087998	yes
XLOC_007623	Ngfr	11:95568817-95587735	WT	KO	OK	5.8342	1.25572	-2.21602	-3.6399	5e-05	0.00087998	yes
XLOC_005152	-	10:100143282-100143854	WT	KO	OK	6.00028	1.335	-2.16819	-2.02707	5e-05	0.00087998	yes
XLOC_040581	Scn3b	9:40269215-40291618	WT	KO	OK	0.684111	0.155034	-2.14165	-0.835512	5e-05	0.00087998	yes
XLOC_002399	Pid1	1:84036293-84364180	WT	KO	OK	5.72623	1.30106	-2.1379	-2.15385	5e-05	0.00087998	yes
XLOC_018937	-	19:32543417-32563595	WT	KO	OK	11.5792	2.65208	-2.12634	-2.88119	5e-05	0.00087998	yes
XLOC_008049	Nptx1	11:119538718-119547753	WT	KO	OK	8.76711	2.00895	-2.12566	-4.56024	5e-05	0.00087998	yes
XLOC_003463	Esr1	10:4611592-5005615	WT	KO	OK	15.3432	3.54679	-2.11301	-4.92436	5e-05	0.00087998	yes
XLOC_025474	Npy2r	3:82538382-82548715	WT	KO	OK	4.70686	1.09913	-2.0984	-2.93632	5e-05	0.00087998	yes
XLOC_020846	Bdnf	2:109674699-109727007	WT	KO	OK	0.973249	0.230085	-2.08064	-2.24174	5e-05	0.00087998	yes
XLOC_029869	Pcdh7	5:57570081-58133230	WT	KO	OK	12.8035	3.02771	-2.08025	-3.26785	5e-05	0.00087998	yes
XLOC_020804	Lmo2	2:103957985-104063240	WT	KO	OK	45.1942	10.9132	-2.05006	-2.34445	5e-05	0.00087998	yes
XLOC_004557	H2afy2	10:61715262-61784791	WT	KO	OK	11.4206	2.77156	-2.04287	-2.4332	5e-05	0.00087998	yes
XLOC_025294	Pfn2	3:57841894-57848079	WT	KO	OK	12.1047	2.94325	-2.04009	-3.7577	5e-05	0.00087998	yes
XLOC_033343	Gata2	6:88193890-88207030	WT	KO	OK	4.11577	1.01437	-2.02058	-2.77098	5e-05	0.00087998	yes
XLOC_010147	Cd83	13:43785106-43803130	WT	KO	OK	7.2829	1.79763	-2.01842	-3.32153	5e-05	0.00087998	yes
XLOC_039167	-	8:94142213-94144772	WT	KO	OK	10.5588	2.62515	-2.00798	-2.19768	5e-05	0.00087998	yes
XLOC_040628	Scn4b	9:45138436-45154152	WT	KO	OK	1.19054	0.296647	-2.00479	-2.60881	5e-05	0.00087998	yes
XLOC_040054	-	8:108553151-108584728	WT	KO	OK	5.31573	1.3327	-1.99592	-2.00994	5e-05	0.00087998	yes
XLOC_032577	-	5:64425555-64428935	WT	KO	OK	13.9356	3.4966	-1.99476	-4.4066	5e-05	0.00087998	yes
XLOC_040131	Pgbd5	8:124369048-124439658	WT	KO	OK	2.39155	0.603291	-1.98702	-1.96995	5e-05	0.00087998	yes
XLOC_028838	-	4:129402323-129411205	WT	KO	OK	8.07398	2.06961	-1.96392	-3.07683	5e-05	0.00087998	yes
XLOC_012126	Nynrin	14:55854035-55874735	WT	KO	OK	2.63461	0.68152	-1.95076	-3.29355	5e-05	0.00087998	yes
XLOC_006185	Dlx3	11:95120118-95125296	WT	KO	OK	12.0379	3.12806	-1.94424	-3.83656	5e-05	0.00087998	yes
XLOC_003973	Btbd11	10:85386813-85660292	WT	KO	OK	5.33712	1.39342	-1.93743	-2.71663	5e-05	0.00087998	yes
XLOC_000592	Wnt10a	1:74791515-74804951	WT	KO	OK	50.3033	13.245	-1.9252	-4.97082	5e-05	0.00087998	yes
XLOC_006494	Gprc5c	11:114851151-114872617	WT	KO	OK	6.00295	1.59416	-1.91287	-1.76988	5e-05	0.00087998	yes
XLOC_019691	-	19:32563654-32564934	WT	KO	OK	3.79344	1.00863	-1.91111	-2.206	5e-05	0.00087998	yes
XLOC_033828	Pdk4	6:5483350-5496309	WT	KO	OK	12.3987	3.30081	-1.9093	-2.33261	5e-05	0.00087998	yes
XLOC_041819	Islr	9:58028676-58159221	WT	KO	OK	22.2058	6.08503	-1.8676	-2.14135	5e-05	0.00087998	yes
XLOC_000720	Prss56	1:87183312-87188409	WT	KO	OK	22.5898	6.25069	-1.85359	-3.77847	5e-05	0.00087998	yes
XLOC_039920	-	8:88441686-88487818	WT	KO	OK	17.3402	4.89732	-1.82405	-4.15709	5e-05	0.00087998	yes
XLOC_034539	Pdzrn3	6:101149608-101377897	WT	KO	OK	17.6476	4.99702	-1.82033	-4.19926	5e-05	0.00087998	yes
XLOC_018006	Apcdd1	18:62922326-62954327	WT	KO	OK	318.702	90.2478	-1.82024	-5.48993	5e-05	0.00087998	yes
XLOC_011016	Gas1	13:60174404-60177365	WT	KO	OK	8.60479	2.44727	-1.81397	-3.00953	5e-05	0.00087998	yes
XLOC_021744	Nebl	2:17342673-17731729	WT	KO	OK	30.4403	8.73174	-1.80164	-2.70877	5e-05	0.00087998	yes
XLOC_025926	Gstm7	3:107926333-107931817	WT	KO	OK	77.2879	22.2804	-1.79447	-4.51376	5e-05	0.00087998	yes
XLOC_022278	Tfpi	2:84432854-84476775	WT	KO	OK	10.4285	3.0191	-1.78835	-2.57949	5e-05	0.00087998	yes
XLOC_020161	Prrx2	2:30834971-30881251	WT	KO	OK	8.88403	2.58783	-1.77947	-2.03719	5e-05	0.00087998	yes
XLOC_007198	Hs3st3b1	11:63885790-63922290	WT	KO	OK	18.6355	5.47455	-1.76724	-4.85296	5e-05	0.00087998	yes
XLOC_012125	Nfatc4	14:55811188-55833943	WT	KO	OK	8.50799	2.51716	-1.75702	-3.15081	5e-05	0.00087998	yes
XLOC_008044	Tbc1d16	11:119142923-119228499	WT	KO	OK	7.25713	2.18197	-1.73377	-3.67788	5e-05	0.00087998	yes
XLOC_019281	Best1	19:9985173-10001633	WT	KO	OK	2.2562	0.680717	-1.72877	-1.41708	5e-05	0.00087998	yes
XLOC_003498	Plagl1	10:13060503-13131694	WT	KO	OK	12.5299	3.80145	-1.72076	-1.62632	5e-05	0.00087998	yes
XLOC_013446	Rims2	15:39198077-39684361	WT	KO	OK	1.91334	0.58945	-1.69866	-2.59331	5e-05	0.00087998	yes
XLOC_024019	Pdgfc	3:81036415-81214040	WT	KO	OK	7.56949	2.34817	-1.68866	-3.26928	5e-05	0.00087998	yes
XLOC_041516	Rgl3	9:21971445-21989453	WT	KO	OK	2.76868	0.86104	-1.68505	-2.1096	5e-05	0.00087998	yes
XLOC_023396	Sox18	2:181669835-181671640	WT	KO	OK	33.8565	10.554	-1.68165	-3.32027	5e-05	0.00087998	yes
XLOC_027327	Col9a2	4:121039384-121055322	WT	KO	OK	10.9189	3.41132	-1.67843	-2.89778	5e-05	0.00087998	yes
XLOC_014083	Sntb1	15:55636394-55907196	WT	KO	OK	7.26833	2.30837	-1.65475	-3.60678	5e-05	0.00087998	yes
XLOC_008475	Dact1	12:71309883-71321660	WT	KO	OK	4.10719	1.30687	-1.65204	-2.67376	5e-05	0.00087998	yes
XLOC_019987	Msrb2	2:19371439-19395036	WT	KO	OK	49.2207	15.6633	-1.65188	-2.64038	5e-05	0.00087998	yes
XLOC_021441	Mmp9	2:164940779-164955850	WT	KO	OK	21.9107	6.97337	-1.65171	-3.27069	5e-05	0.00087998	yes
XLOC_019459	Lipo1,Lipo2,Lipo4	19:33498036-33769142	WT	KO	OK	12.4888	3.98729	-1.64716	-3.01234	5e-05	0.00087998	yes
XLOC_015069	Robo1	16:72663071-73046096	WT	KO	OK	40.9776	13.2441	-1.62949	-5.34384	5e-05	0.00087998	yes
XLOC_006592	Bahcc1	11:120232939-120292296	WT	KO	OK	14.4725	4.68364	-1.62761	-2.48162	5e-05	0.00087998	yes
XLOC_030510	Tesc	5:118027742-118061878	WT	KO	OK	50.599	16.3753	-1.62759	-3.48355	5e-05	0.00087998	yes
XLOC_040734	Stra6	9:58028676-58159221	WT	KO	OK	251.72	81.5676	-1.62575	-3.53397	5e-05	0.00087998	yes
XLOC_026458	-	4:10935422-10943040	WT	KO	OK	6.4798	2.10731	-1.62054	-3.63399	5e-05	0.00087998	yes
XLOC_019549	Pkd2l1	19:44147636-44192442	WT	KO	OK	2.11046	0.69574	-1.60094	-2.1661	5e-05	0.00087998	yes
XLOC_002326	Ihh	1:74945311-74951725	WT	KO	OK	63.2411	20.9405	-1.59457	-4.39753	5e-05	0.00087998	yes
XLOC_021134	Ism1	2:139678177-139758642	WT	KO	OK	20.8678	6.95502	-1.58515	-4.01166	5e-05	0.00087998	yes
XLOC_013718	Upk3a	15:85017140-85022560	WT	KO	OK	7.79959	2.63179	-1.56735	-2.01951	5e-05	0.00087998	yes
XLOC_041220	Amt	9:108296610-108302644	WT	KO	OK	8.84968	2.98636	-1.56724	-2.31575	5e-05	0.00087998	yes
XLOC_023059	Snta1	2:154376312-154408099	WT	KO	OK	14.514	4.90647	-1.56469	-3.06353	5e-05	0.00087998	yes
XLOC_029736	Otop1	5:38275971-38304217	WT	KO	OK	20.0707	6.86383	-1.54801	-3.85641	5e-05	0.00087998	yes
XLOC_038385	Muc6	7:141633337-141655372	WT	KO	OK	5.61726	1.92875	-1.5422	-3.85795	5e-05	0.00087998	yes
XLOC_006451	Cep112	11:108425191-108861873	WT	KO	OK	24.6648	8.4933	-1.53805	-3.00667	5e-05	0.00087998	yes
XLOC_004457	Slc16a10	10:40033534-40142254	WT	KO	OK	28.2617	9.94804	-1.50637	-4.82121	5e-05	0.00087998	yes
XLOC_034122	-	6:51634339-51661912	WT	KO	OK	5.40329	1.91016	-1.50014	-2.32745	5e-05	0.00087998	yes
XLOC_004425	Rnf217	10:31493192-31609184	WT	KO	OK	0.872905	0.309567	-1.49557	-2.29182	5e-05	0.00087998	yes
XLOC_004957	Hmga2	10:120361274-120476469	WT	KO	OK	13.7058	4.91413	-1.47977	-2.92945	5e-05	0.00087998	yes
XLOC_038116	Dkk3	7:112114817-112159057	WT	KO	OK	50.4269	18.0895	-1.47904	-4.94816	5e-05	0.00087998	yes
XLOC_007346	Aspa	11:73304991-73329596	WT	KO	OK	114.489	41.4243	-1.46666	-3.72515	5e-05	0.00087998	yes
XLOC_016629	Ehd3	17:73804840-73832093	WT	KO	OK	5.02838	1.83473	-1.45453	-2.72399	5e-05	0.00087998	yes
XLOC_030530	Tbx3	5:119570129-119684724	WT	KO	OK	66.7463	24.4786	-1.44717	-3.76514	5e-05	0.00087998	yes
XLOC_043988	A730046J19Rik	X:144153694-144166274	WT	KO	OK	2.8683	1.05957	-1.43672	-2.61563	5e-05	0.00087998	yes
XLOC_041971	Tmod2	9:75565594-75611325	WT	KO	OK	4.57194	1.69106	-1.43488	-3.67256	5e-05	0.00087998	yes
XLOC_000591	Wnt6	1:74771891-74785582	WT	KO	OK	67.2275	25.2512	-1.4127	-3.97382	5e-05	0.00087998	yes
XLOC_014753	Scarf2	16:17797281-17808293	WT	KO	OK	10.3706	3.96164	-1.38833	-2.49337	5e-05	0.00087998	yes
XLOC_036856	Apoc2,Apoc4	7:19671578-19681423	WT	KO	OK	45.1692	17.3209	-1.38283	-2.39615	5e-05	0.00087998	yes
XLOC_015391	Igf2bp2	16:22059008-22163299	WT	KO	OK	6.00532	2.32074	-1.37165	-1.73652	5e-05	0.00087998	yes
XLOC_000095	Sbspon	1:15844911-15918418	WT	KO	OK	3.06095	1.18955	-1.36356	-2.36352	5e-05	0.00087998	yes
XLOC_024605	Prss12	3:123444327-123506597	WT	KO	OK	10.8099	4.21021	-1.36039	-2.77144	5e-05	0.00087998	yes
XLOC_006230	Sp6	11:97013393-97026248	WT	KO	OK	4.26855	1.67455	-1.34997	-2.43768	5e-05	0.00087998	yes
XLOC_039166	Mt4	8:94136648-94139034	WT	KO	OK	1513.69	601.245	-1.33205	-4.40508	5e-05	0.00087998	yes
XLOC_018499	Hsbp1l1	18:80229063-80250063	WT	KO	OK	8.17455	3.25782	-1.32723	-2.09142	5e-05	0.00087998	yes
XLOC_008935	Fam84a	12:14145941-14152038	WT	KO	OK	44.5924	17.8084	-1.32424	-4.09288	5e-05	0.00087998	yes
XLOC_039898	Neto2	8:85636552-85700846	WT	KO	OK	15.1999	6.13228	-1.30956	-3.84547	5e-05	0.00087998	yes
XLOC_040633	Fxyd6	9:45370184-45396158	WT	KO	OK	85.2187	34.8338	-1.29068	-4.06468	5e-05	0.00087998	yes
XLOC_043401	Mamld1	X:71050255-71156056	WT	KO	OK	3.81279	1.5768	-1.27385	-2.38921	5e-05	0.00087998	yes
XLOC_039854	Adgre5	8:83715176-83741326	WT	KO	OK	319.395	132.297	-1.27156	-9.17602	5e-05	0.00087998	yes
XLOC_009161	Six4	12:73099608-73113456	WT	KO	OK	1.6807	0.698247	-1.26726	-2.0879	5e-05	0.00087998	yes
XLOC_018443	Spire1	18:67488208-67610434	WT	KO	OK	6.67213	2.7832	-1.2614	-3.03836	5e-05	0.00087998	yes
XLOC_017763	Fhod3	18:24709444-25467321	WT	KO	OK	6.33911	2.66414	-1.25061	-1.99995	5e-05	0.00087998	yes
XLOC_004892	Syt1	10:108497649-109010982	WT	KO	OK	1.71193	0.721052	-1.24745	-1.78879	5e-05	0.00087998	yes
XLOC_034224	Tacstd2	6:67532488-67556216	WT	KO	OK	167.318	70.5814	-1.24523	-4.10106	5e-05	0.00087998	yes
XLOC_002539	Pam	1:97795113-98095646	WT	KO	OK	179.963	75.9347	-1.24487	-1.99711	5e-05	0.00087998	yes
XLOC_012759	Fermt2	14:45458791-45530118	WT	KO	OK	13.8088	5.84699	-1.23982	-2.54916	5e-05	0.00087998	yes
XLOC_021667	Proser2	2:6097606-6130211	WT	KO	OK	32.7023	13.879	-1.23649	-2.56139	5e-05	0.00087998	yes
XLOC_000808	Gpc1	1:92820957-92860779	WT	KO	OK	66.9132	28.5625	-1.22817	-4.00206	5e-05	0.00087998	yes
XLOC_012888	Slc7a8	14:54722140-54781919	WT	KO	OK	44.1091	18.8458	-1.22683	-3.6603	5e-05	0.00087998	yes
XLOC_007402	Nxn	11:76256721-76406811	WT	KO	OK	33.3094	14.3963	-1.21023	-3.13663	5e-05	0.00087998	yes
XLOC_013153	Dach1	14:97786851-98169765	WT	KO	OK	15.9414	6.89973	-1.20817	-3.01721	5e-05	0.00087998	yes
XLOC_040650	Cadm1	9:47530172-47857637	WT	KO	OK	10.4986	4.54752	-1.20704	-2.29131	5e-05	0.00087998	yes
XLOC_008495	Rhoj	12:75308321-75401456	WT	KO	OK	55.6144	24.0967	-1.20662	-3.72074	5e-05	0.00087998	yes
XLOC_020338	Lypd6b	2:49787687-49948849	WT	KO	OK	7.98805	3.47432	-1.20111	-1.91558	5e-05	0.00087998	yes
XLOC_017667	Bambi	18:3506974-3516404	WT	KO	OK	14.5877	6.35972	-1.19772	-3.58343	5e-05	0.00087998	yes
XLOC_034874	Ldhb	6:142490248-142507957	WT	KO	OK	29.9971	13.0923	-1.19611	-2.2505	5e-05	0.00087998	yes
XLOC_008937	Trib2	12:15791726-15816877	WT	KO	OK	12.6228	5.52681	-1.19152	-2.90431	5e-05	0.00087998	yes
XLOC_026159	Npnt	3:132881744-132950291	WT	KO	OK	17.237	7.5534	-1.19031	-2.7672	5e-05	0.00087998	yes
XLOC_035692	Klk15	7:43931612-43941837	WT	KO	OK	52.4666	22.9997	-1.18979	-2.01996	5e-05	0.00087998	yes
XLOC_020514	Hoxd12	2:74675012-74677705	WT	KO	OK	25.3354	11.1966	-1.1781	-3.19613	5e-05	0.00087998	yes
XLOC_010155	Gmpr	13:45507443-45546475	WT	KO	OK	44.7868	19.8023	-1.1774	-2.42106	5e-05	0.00087998	yes
XLOC_042367	Rbms3	9:116572739-117629913	WT	KO	OK	11.0762	4.89746	-1.17736	-3.36643	5e-05	0.00087998	yes
XLOC_018965	Btaf1	19:36926078-37014110	WT	KO	OK	21.0366	9.31271	-1.17563	-3.82844	5e-05	0.00087998	yes
XLOC_024869	Slc44a5	3:153973435-154271722	WT	KO	OK	7.57104	3.3923	-1.15823	-2.06199	5e-05	0.00087998	yes
XLOC_036842	Fosb	7:19302699-19310045	WT	KO	OK	8.77137	3.94153	-1.15405	-2.32532	5e-05	0.00087998	yes
XLOC_031341	Msx1	5:37820484-37824583	WT	KO	OK	14.7077	6.61006	-1.15384	-1.99455	5e-05	0.00087998	yes
XLOC_035815	Atp10a	7:58658201-58829847	WT	KO	OK	30.9318	13.9632	-1.14746	-3.81928	5e-05	0.00087998	yes
XLOC_039420	Slc10a2	8:5083222-5105293	WT	KO	OK	9.55333	4.32534	-1.14319	-2.34002	5e-05	0.00087998	yes
XLOC_018466	Mapk4	18:73928485-74065584	WT	KO	OK	9.01696	4.08695	-1.14162	-2.25326	5e-05	0.00087998	yes
XLOC_039989	Cdh11	8:102632123-102785111	WT	KO	OK	6.32553	2.87719	-1.13653	-2.60081	5e-05	0.00087998	yes
XLOC_044140	Smpx	X:157698909-157753708	WT	KO	OK	110.524	50.3571	-1.13409	-2.82344	5e-05	0.00087998	yes
XLOC_034135	5730457N03Rik	6:52306919-52318378	WT	KO	OK	23.4857	10.7731	-1.12435	-1.82524	5e-05	0.00087998	yes
XLOC_005013	Il23a	10:128296139-128298084	WT	KO	OK	12.2617	5.63952	-1.12051	-2.05713	5e-05	0.00087998	yes
XLOC_037747	Homer2	7:81600480-81706925	WT	KO	OK	7.72779	3.57514	-1.11206	-3.48595	5e-05	0.00087998	yes
XLOC_018244	Nrep	18:33437018-33464029	WT	KO	OK	25.7895	11.94	-1.11098	-3.23199	5e-05	0.00087998	yes
XLOC_035369	Cyp2b10	7:25897619-25988000	WT	KO	OK	11.622	5.3879	-1.10906	-2.18391	5e-05	0.00087998	yes
XLOC_012092	Rem2	14:54476099-54480431	WT	KO	OK	17.2407	8.04889	-1.09895	-2.02761	5e-05	0.00087998	yes
XLOC_010205	-	13:52118430-52124161	WT	KO	OK	8.31044	3.89243	-1.09425	-2.08358	5e-05	0.00087998	yes
XLOC_034846	Mgp	6:136872435-136875805	WT	KO	OK	2321.81	1090.79	-1.08988	-3.54719	5e-05	0.00087998	yes
XLOC_013394	Ank	15:27466676-27594909	WT	KO	OK	14.508	6.82808	-1.08729	-1.84	5e-05	0.00087998	yes
XLOC_025584	Atp8b2	3:89938305-89963508	WT	KO	OK	10.0943	4.75723	-1.08534	-1.45673	5e-05	0.00087998	yes
XLOC_036456	Ifitm1	7:140967220-140969825	WT	KO	OK	390.709	184.834	-1.07987	-2.80661	5e-05	0.00087998	yes
XLOC_014854	Fam43a	16:30599722-30602797	WT	KO	OK	23.0373	10.9133	-1.07788	-2.89186	5e-05	0.00087998	yes
XLOC_004073	Rassf9	10:102512069-102549794	WT	KO	OK	9.20435	4.36062	-1.07778	-2.16802	5e-05	0.00087998	yes
XLOC_038895	Hpgd	8:56294551-56321046	WT	KO	OK	56.4758	26.8349	-1.07352	-3.19934	5e-05	0.00087998	yes
XLOC_040302	Pdgfd	9:6168541-6379187	WT	KO	OK	7.03429	3.38501	-1.05524	-2.11728	5e-05	0.00087998	yes
XLOC_003080	Pbx1	1:168004138-168432270	WT	KO	OK	19.7814	9.57289	-1.04712	-2.12409	5e-05	0.00087998	yes
XLOC_001814	Sbspon	1:15844911-15918418	WT	KO	OK	18.1471	8.78274	-1.047	-1.79034	5e-05	0.00087998	yes
XLOC_027347	Mycl	4:122995618-123002672	WT	KO	OK	43.9526	21.2796	-1.04648	-2.88375	5e-05	0.00087998	yes
XLOC_009872	Inhba	13:16011850-16031753	WT	KO	OK	9.81019	4.75283	-1.04549	-2.4879	5e-05	0.00087998	yes
XLOC_022523	Cry2	2:92403645-92434043	WT	KO	OK	13.5167	6.54973	-1.04523	-2.57596	5e-05	0.00087998	yes
XLOC_011655	Il17rd	14:27039000-27107286	WT	KO	OK	5.60802	2.72922	-1.039	-2.79945	5e-05	0.00087998	yes
XLOC_012650	Fam213a	14:40993734-41017463	WT	KO	OK	32.9606	16.0554	-1.03769	-2.51512	5e-05	0.00087998	yes
XLOC_038134	Sox6	7:115470889-116039467	WT	KO	OK	4.10237	2.01103	-1.02852	-2.51411	5e-05	0.00087998	yes
XLOC_044796	Pls3	X:75785620-75875182	WT	KO	OK	73.5224	36.1204	-1.02537	-3.48559	5e-05	0.00087998	yes
XLOC_038746	Plat	8:22757743-22782847	WT	KO	OK	165.686	81.4188	-1.02502	-3.38821	5e-05	0.00087998	yes
XLOC_007045	Pdlim4	11:54054927-54069014	WT	KO	OK	138.884	68.3941	-1.02194	-2.7758	5e-05	0.00087998	yes
XLOC_015335	Prodh	16:18052859-18090203	WT	KO	OK	29.3506	14.4927	-1.01806	-2.08904	5e-05	0.00087998	yes
XLOC_038634	Gm7676	8:13895815-13896613	WT	KO	OK	93.2458	46.0954	-1.01642	-2.05851	5e-05	0.00087998	yes
XLOC_039158	-	8:92450084-92475576	WT	KO	OK	27.1461	13.4488	-1.01327	-3.29979	5e-05	0.00087998	yes
XLOC_018657	Sptbn2	19:4711207-4811634	WT	KO	OK	17.7295	8.78389	-1.01322	-2.11772	5e-05	0.00087998	yes
XLOC_010991	Cxcl14	13:56288643-56296684	WT	KO	OK	49.1519	24.3623	-1.01259	-2.81022	5e-05	0.00087998	yes
XLOC_005945	Rtn4rl1	11:75193782-75267918	WT	KO	OK	12.8356	6.36499	-1.01191	-2.52041	5e-05	0.00087998	yes
XLOC_001365	Gpr161	1:165282173-165326745	WT	KO	OK	1.4912	0.746638	-0.99799	-1.73673	5e-05	0.00087998	yes
XLOC_009709	Itgb8	12:119158021-119238802	WT	KO	OK	4.04468	2.02886	-0.995359	-2.42457	5e-05	0.00087998	yes
XLOC_018078	Zbtb7c	18:75820177-76148561	WT	KO	OK	14.1742	7.13133	-0.991021	-2.72165	5e-05	0.00087998	yes
XLOC_040352	Slc36a4	9:15709737-15742384	WT	KO	OK	5.37189	2.70395	-0.99036	-2.39841	5e-05	0.00087998	yes
XLOC_008078	Pycr1	11:120635711-120643769	WT	KO	OK	107.424	54.2384	-0.985923	-2.94033	5e-05	0.00087998	yes
XLOC_015902	Zdhhc14	17:5492592-5753998	WT	KO	OK	15.8735	8.03081	-0.983003	-2.0201	5e-05	0.00087998	yes
XLOC_039168	Mt3	8:94152606-94154148	WT	KO	OK	653.572	331.973	-0.977282	-3.17973	5e-05	0.00087998	yes
XLOC_021100	1110034G24Rik	2:132686930-132751055	WT	KO	OK	39.0097	19.9303	-0.968874	-1.90174	5e-05	0.00087998	yes
XLOC_044510	Lamp2	X:38399178-38456454	WT	KO	OK	546.095	279.29	-0.967389	-2.43305	5e-05	0.00087998	yes
XLOC_038149	Itpripl2	7:118485113-118491975	WT	KO	OK	13.2761	6.80573	-0.964007	-3.04828	5e-05	0.00087998	yes
XLOC_006472	Kcnj2	11:111066163-111076821	WT	KO	OK	6.86471	3.53504	-0.957473	-2.53551	5e-05	0.00087998	yes
XLOC_010355	Slc9a3	13:74086037-74208700	WT	KO	OK	59.7547	30.8659	-0.95304	-2.03267	5e-05	0.00087998	yes
XLOC_004960	Msrb3	10:120781023-120899101	WT	KO	OK	33.2815	17.2343	-0.949434	-2.25929	5e-05	0.00087998	yes
XLOC_008080	Notum	11:120646030-120664396	WT	KO	OK	373.288	193.915	-0.944863	-2.23697	5e-05	0.00087998	yes
XLOC_041781	Cib2	9:54538983-54560218	WT	KO	OK	17.0313	8.90144	-0.936078	-1.94429	5e-05	0.00087998	yes
XLOC_007266	Chrnb1	11:69765911-69795943	WT	KO	OK	44.2922	23.1693	-0.934841	-1.89533	5e-05	0.00087998	yes
XLOC_026923	C630043F03Rik	4:72201347-72215352	WT	KO	OK	6.72806	3.5268	-0.93183	-1.93262	5e-05	0.00087998	yes
XLOC_018047	Tcf4	18:69343355-69689079	WT	KO	OK	82.3765	43.2676	-0.928945	-1.89662	5e-05	0.00087998	yes
XLOC_015393	Etv5	16:22381308-22440809	WT	KO	OK	55.6332	29.2295	-0.928523	-2.19336	5e-05	0.00087998	yes
XLOC_038359	Ifitm1	7:140967220-140969825	WT	KO	OK	244.951	129.212	-0.922746	-1.85441	5e-05	0.00087998	yes
XLOC_025230	Maml3	3:51685906-52105076	WT	KO	OK	4.82677	2.55445	-0.918046	-2.3033	5e-05	0.00087998	yes
XLOC_039144	-	8:88441686-88487818	WT	KO	OK	8.726	4.64317	-0.91021	-1.84369	5e-05	0.00087998	yes
XLOC_029011	Nbl1	4:139082270-139092993	WT	KO	OK	38.6044	20.5594	-0.908965	-2.56959	5e-05	0.00087998	yes
XLOC_033381	Hdac11	6:91156664-91174692	WT	KO	OK	17.9498	9.56409	-0.908265	-2.04088	5e-05	0.00087998	yes
XLOC_023728	Spry1	3:37638578-37647952	WT	KO	OK	12.7468	6.80085	-0.906344	-1.8605	5e-05	0.00087998	yes
XLOC_022713	Bmf	2:118528755-118554694	WT	KO	OK	27.7088	14.7896	-0.90576	-1.86614	5e-05	0.00087998	yes
XLOC_000589	Cyp27a1	1:74713175-74737892	WT	KO	OK	60.7642	32.5266	-0.901603	-2.09034	5e-05	0.00087998	yes
XLOC_038801	Tex15	8:33516737-33587039	WT	KO	OK	11.5862	6.22568	-0.896107	-2.22062	5e-05	0.00087998	yes
XLOC_036251	1110004F10Rik	7:116093300-116105210	WT	KO	OK	136.865	73.6134	-0.894709	-3.02418	5e-05	0.00087998	yes
XLOC_030353	Fgfrl1	5:108692381-108706970	WT	KO	OK	106.584	57.4874	-0.890668	-2.47386	5e-05	0.00087998	yes
XLOC_012549	Zfp503	14:21983961-21989679	WT	KO	OK	15.418	8.32967	-0.88828	-2.40552	5e-05	0.00087998	yes
XLOC_004164	Wif1	10:121033959-121115932	WT	KO	OK	395.445	213.679	-0.888035	-2.83293	5e-05	0.00087998	yes
XLOC_005869	Eno3	11:70654740-70662513	WT	KO	OK	34.7164	18.8555	-0.880633	-1.92215	5e-05	0.00087998	yes
XLOC_018478	Gm20544	18:75344215-75367190	WT	KO	OK	9.4561	5.13624	-0.880533	-1.96363	5e-05	0.00087998	yes
XLOC_039194	Mmp15	8:95351909-95378849	WT	KO	OK	80.4731	43.732	-0.879819	-2.96573	5e-05	0.00087998	yes
XLOC_042258	Sema3f	9:107681499-107710475	WT	KO	OK	89.3931	48.6474	-0.877802	-2.05301	5e-05	0.00087998	yes
XLOC_017809	Egr1	18:34859822-34864984	WT	KO	OK	14.2116	7.73419	-0.877751	-2.13341	5e-05	0.00087998	yes
XLOC_001527	Kif26b	1:178529124-178939200	WT	KO	OK	7.61108	4.15552	-0.873071	-2.35036	5e-05	0.00087998	yes
XLOC_041862	Smad6	9:63953075-64022397	WT	KO	OK	21.5478	11.8293	-0.865176	-1.74814	5e-05	0.00087998	yes
XLOC_040968	Tpbg	9:85820240-85847040	WT	KO	OK	8.42461	4.63611	-0.861697	-1.61399	5e-05	0.00087998	yes
XLOC_037764	Arnt2	7:84246280-84409959	WT	KO	OK	5.63318	3.10707	-0.858393	-2.08782	5e-05	0.00087998	yes
XLOC_044256	Clcn5	X:7153809-7319358	WT	KO	OK	7.97093	4.40685	-0.855	-2.17326	5e-05	0.00087998	yes
XLOC_001210	Ptgs2	1:150100030-150108227	WT	KO	OK	15.2658	8.44024	-0.854948	-2.08667	5e-05	0.00087998	yes
XLOC_014905	Hacd2	16:35022420-35110054	WT	KO	OK	31.5161	17.4389	-0.853775	-2.80918	5e-05	0.00087998	yes
XLOC_038580	Cers4	8:4493025-4531680	WT	KO	OK	24.7013	13.6769	-0.85284	-1.59764	5e-05	0.00087998	yes
XLOC_027175	Echdc2	4:108165436-108179308	WT	KO	OK	88.7789	49.2332	-0.850585	-2.44481	5e-05	0.00087998	yes
XLOC_001249	Glul	1:153849541-153909723	WT	KO	OK	355.218	197.052	-0.850131	-1.64284	5e-05	0.00087998	yes
XLOC_018074	Smad7	18:75367528-75395936	WT	KO	OK	35.4701	19.6766	-0.850125	-2.27455	5e-05	0.00087998	yes
XLOC_004639	Col6a2	10:76593856-76623630	WT	KO	OK	24.4847	13.6128	-0.846922	-2.57528	5e-05	0.00087998	yes
XLOC_017388	-	17:56550769-56554486	WT	KO	OK	18.559	10.3218	-0.84642	-2.15163	5e-05	0.00087998	yes
XLOC_006212	Hoxb9	11:96271456-96276595	WT	KO	OK	28.3584	15.7922	-0.844561	-2.44735	5e-05	0.00087998	yes
XLOC_041925	Tcf12	9:71842687-72111871	WT	KO	OK	79.3291	44.2068	-0.843583	-2.49149	5e-05	0.00087998	yes
XLOC_003958	Chst11	10:82985497-83195956	WT	KO	OK	8.0558	4.52941	-0.830706	-2.26801	5e-05	0.00087998	yes
XLOC_010848	Tubb2b	13:34127007-34130354	WT	KO	OK	33.5748	18.9188	-0.827556	-2.37699	5e-05	0.00087998	yes
XLOC_004205	Gm28046,Rdh1,Rdh9	10:127759720-127792697	WT	KO	OK	73.8046	41.6131	-0.826673	-2.79199	5e-05	0.00087998	yes
XLOC_038835	Pdgfrl	8:40926211-40990785	WT	KO	OK	45.954	25.983	-0.822624	-2.42075	5e-05	0.00087998	yes
XLOC_005322	Glns-ps1	11:19720354-19721472	WT	KO	OK	98.016	55.4279	-0.822405	-2.60936	5e-05	0.00087998	yes
XLOC_024266	Gm9169	3:95144291-95144921	WT	KO	OK	58.6612	33.3388	-0.815205	-1.86992	5e-05	0.00087998	yes
XLOC_041558	Aplp2	9:31149555-31211816	WT	KO	OK	203.677	115.774	-0.814967	-2.6599	5e-05	0.00087998	yes
XLOC_004055	Kitl	10:100015629-100100413	WT	KO	OK	72.9359	41.4657	-0.81471	-1.90497	5e-05	0.00087998	yes
XLOC_019092	Rbm20	19:53677274-53867080	WT	KO	OK	5.64749	3.2185	-0.81122	-1.83094	5e-05	0.00087998	yes
XLOC_029021	Klhdc7a	4:139960219-139968148	WT	KO	OK	3.07694	1.75461	-0.810346	-1.87057	5e-05	0.00087998	yes
XLOC_007344	Ctns	11:73183595-73199306	WT	KO	OK	16.69	9.56611	-0.802978	-1.88789	5e-05	0.00087998	yes
XLOC_036046	Pgm2l1	7:100227303-100278971	WT	KO	OK	31.7019	18.1859	-0.801749	-2.12651	5e-05	0.00087998	yes
XLOC_017946	-	18:54576804-54646812	WT	KO	OK	3.71295	2.13164	-0.800602	-2.09533	5e-05	0.00087998	yes
XLOC_033328	Asprv1	6:86627883-86629703	WT	KO	OK	32.0058	18.4303	-0.796257	-2.12385	5e-05	0.00087998	yes
XLOC_021659	Optn	2:5018714-5064051	WT	KO	OK	48.4462	27.9634	-0.79284	-2.57685	5e-05	0.00087998	yes
XLOC_023373	Gata5	2:180325048-180340732	WT	KO	OK	14.3861	8.30961	-0.791823	-1.99509	5e-05	0.00087998	yes
XLOC_014502	Krt84	15:101525025-101532820	WT	KO	OK	27.5646	15.9316	-0.790927	-2.09682	5e-05	0.00087998	yes
XLOC_033048	Prr15	6:54039553-54503768	WT	KO	OK	81.855	47.3196	-0.790631	-1.95928	5e-05	0.00087998	yes
XLOC_039145	Nkd1	8:88521343-88603661	WT	KO	OK	152.162	88.4012	-0.783468	-2.56532	5e-05	0.00087998	yes
XLOC_018328	Dpysl3	18:43320978-43438286	WT	KO	OK	26.5133	15.4345	-0.78056	-1.80491	5e-05	0.00087998	yes
XLOC_039704	Cpe	8:64592557-64693040	WT	KO	OK	16.112	9.3816	-0.780225	-1.86425	5e-05	0.00087998	yes
XLOC_005124	-	10:71704285-71705337	WT	KO	OK	34.7989	20.3046	-0.777234	-1.9027	5e-05	0.00087998	yes
XLOC_017268	Mep1a	17:43474274-43504111	WT	KO	OK	18.0498	10.5543	-0.774148	-2.11177	5e-05	0.00087998	yes
XLOC_039348	Cdh13	8:118283732-119324921	WT	KO	OK	29.1575	17.0666	-0.772691	-2.13633	5e-05	0.00087998	yes
XLOC_032995	Atp6v0e2	6:48537568-48541807	WT	KO	OK	24.9832	14.6486	-0.770191	-2.10821	5e-05	0.00087998	yes
XLOC_006668	Znrf3	11:5276323-5444847	WT	KO	OK	18.2497	10.7126	-0.768556	-2.19961	5e-05	0.00087998	yes
XLOC_014904	Mylk	16:34745209-35002427	WT	KO	OK	21.925	12.9073	-0.764385	-2.33039	5e-05	0.00087998	yes
XLOC_016956	Nme4	17:26091703-26095508	WT	KO	OK	50.8061	29.9415	-0.762856	-1.8986	5e-05	0.00087998	yes
XLOC_022970	Foxa2	2:148042876-148047187	WT	KO	OK	26.7711	15.7831	-0.762293	-1.82572	5e-05	0.00087998	yes
XLOC_011053	Ptch1	13:63508327-63573598	WT	KO	OK	12.5256	7.39465	-0.760322	-1.57192	5e-05	0.00087998	yes
XLOC_013852	Nr4a1	15:101254304-101274792	WT	KO	OK	20.0217	11.8882	-0.75204	-1.84184	5e-05	0.00087998	yes
XLOC_026265	Cyr61	3:145646975-145649981	WT	KO	OK	19.5817	11.6388	-0.750566	-1.76957	5e-05	0.00087998	yes
XLOC_045307	Maged2	X:150806369-150814345	WT	KO	OK	40.1536	23.8815	-0.749637	-2.0756	5e-05	0.00087998	yes
XLOC_013210	Abcc4	14:118482575-118706219	WT	KO	OK	51.1029	30.699	-0.735214	-2.01779	5e-05	0.00087998	yes
XLOC_026766	Tmeff1	4:48585150-48663136	WT	KO	OK	43.1735	25.9761	-0.732961	-2.11763	5e-05	0.00087998	yes
XLOC_022821	Mal	2:127633225-127661899	WT	KO	OK	45.906	27.6769	-0.730002	-1.9303	5e-05	0.00087998	yes
XLOC_008977	Id2	12:25093800-25096092	WT	KO	OK	111.945	67.6869	-0.725836	-2.42095	5e-05	0.00087998	yes
XLOC_035388	Blvrb	7:27447977-27466144	WT	KO	OK	102.99	62.2847	-0.725561	-2.1103	5e-05	0.00087998	yes
XLOC_000130	Paqr8	1:20890605-20939650	WT	KO	OK	11.5297	6.97586	-0.724906	-2.04842	5e-05	0.00087998	yes
XLOC_038741	Slc20a2	8:22462614-22569611	WT	KO	OK	48.656	29.5129	-0.721271	-2.30655	5e-05	0.00087998	yes
XLOC_004640	Col6a1	10:76708791-76726168	WT	KO	OK	22.6038	13.735	-0.71871	-2.25084	5e-05	0.00087998	yes
XLOC_040686	Slc35f2	9:53771443-53818166	WT	KO	OK	16.2272	9.86466	-0.718075	-1.88968	5e-05	0.00087998	yes
XLOC_039029	Hmox1	8:75093590-75100596	WT	KO	OK	39.3468	23.9359	-0.717071	-2.02611	5e-05	0.00087998	yes
XLOC_006454	Axin2	11:108920348-108950783	WT	KO	OK	158.416	96.5002	-0.715119	-1.75884	5e-05	0.00087998	yes
XLOC_025273	Nbea	3:55625194-56183701	WT	KO	OK	10.1783	6.20761	-0.713381	-1.73297	5e-05	0.00087998	yes
XLOC_013209	Sox21	14:118233231-118261199	WT	KO	OK	56.4361	34.4381	-0.712613	-2.19981	5e-05	0.00087998	yes
XLOC_017405	Tubb4a	17:57080065-57087782	WT	KO	OK	43.565	26.6426	-0.709437	-2.14507	5e-05	0.00087998	yes
XLOC_020461	Sp5	2:70474922-70480310	WT	KO	OK	56.4511	34.6578	-0.703822	-1.97227	5e-05	0.00087998	yes
XLOC_000098	Rdh10	1:16105367-16134402	WT	KO	OK	106.465	65.536	-0.700023	-2.0101	5e-05	0.00087998	yes
XLOC_021033	Bcl2l11	2:128126037-128162549	WT	KO	OK	18.9789	11.6869	-0.69951	-1.67011	5e-05	0.00087998	yes
XLOC_016299	Ddah2	17:35059034-35062095	WT	KO	OK	56.9538	35.1921	-0.69454	-1.75937	5e-05	0.00087998	yes
XLOC_045283	Amot	X:145446390-145505181	WT	KO	OK	24.6804	15.3247	-0.687501	-2.35405	5e-05	0.00087998	yes
XLOC_028732	Smap2	4:120968316-121017247	WT	KO	OK	50.1971	31.1697	-0.687462	-2.2387	5e-05	0.00087998	yes
XLOC_037892	Arhgef17	7:100869745-100932161	WT	KO	OK	6.64974	4.13399	-0.685762	-2.02135	5e-05	0.00087998	yes
XLOC_004668	Pdxk	10:78436743-78464975	WT	KO	OK	19.5105	12.1671	-0.681263	-2.13708	5e-05	0.00087998	yes
XLOC_030568	Fam109a	5:121848983-121854632	WT	KO	OK	26.7909	16.7332	-0.679029	-1.77913	5e-05	0.00087998	yes
XLOC_033022	Nfe2l3	6:51432669-51458768	WT	KO	OK	55.2322	34.5579	-0.676493	-1.9708	5e-05	0.00087998	yes
XLOC_010847	Tubb2a	13:34074281-34088942	WT	KO	OK	55.1813	34.5687	-0.674713	-1.96325	5e-05	0.00087998	yes
XLOC_016338	Ier3	17:35821683-35822923	WT	KO	OK	146.514	91.8973	-0.672945	-2.18617	5e-05	0.00087998	yes
XLOC_026498	Tmem64	4:15265830-15286956	WT	KO	OK	33.6187	21.0866	-0.672937	-2.31128	5e-05	0.00087998	yes
XLOC_015386	2510009E07Rik	16:21649039-21694899	WT	KO	OK	18.9331	11.8856	-0.671694	-2.20908	5e-05	0.00087998	yes
XLOC_005036	Gdf11	10:128882294-128891718	WT	KO	OK	25.9586	16.3604	-0.666008	-2.20977	5e-05	0.00087998	yes
XLOC_033893	Tspan12	6:21771390-21879575	WT	KO	OK	142.509	90.8643	-0.649271	-1.73895	5e-05	0.00087998	yes
XLOC_005024	Pa2g4	10:128557765-128566019	WT	KO	OK	126.511	80.6745	-0.649079	-2.52258	5e-05	0.00087998	yes
XLOC_027543	Id3	4:136143496-136145755	WT	KO	OK	290.928	186.846	-0.638809	-2.09445	5e-05	0.00087998	yes
XLOC_019040	Sfxn3	19:45047479-45056507	WT	KO	OK	22.0509	14.2963	-0.625197	-1.85854	5e-05	0.00087998	yes
XLOC_040624	Mpzl2	9:45042424-45054015	WT	KO	OK	60.9492	39.7507	-0.616625	-2.1726	5e-05	0.00087998	yes
XLOC_021075	Atrn	2:130906494-131030333	WT	KO	OK	13.4565	8.83889	-0.606361	-1.64625	5e-05	0.00087998	yes
XLOC_039283	Cyb5b	8:107150660-107187470	WT	KO	OK	132.254	86.8934	-0.605991	-2.01299	5e-05	0.00087998	yes
XLOC_002482	Hes6	1:91411481-91414038	WT	KO	OK	321.168	211.047	-0.605766	-2.07369	5e-05	0.00087998	yes
XLOC_035999	Prcp	7:92875252-92934573	WT	KO	OK	17.4927	11.5329	-0.60099	-1.7268	5e-05	0.00087998	yes
XLOC_033007	Aoc1	6:48874548-48909188	WT	KO	OK	57.1804	37.7371	-0.599539	-1.98183	5e-05	0.00087998	yes
XLOC_040314	Tmem123	9:7764040-7794333	WT	KO	OK	63.1953	41.8785	-0.593607	-2.09058	5e-05	0.00087998	yes
XLOC_003281	C130074G19Rik	1:184871925-184883218	WT	KO	OK	34.7947	23.1282	-0.589215	-2.01371	5e-05	0.00087998	yes
XLOC_023002	Abhd12	2:150831960-150904741	WT	KO	OK	105.996	70.5532	-0.587225	-1.70088	5e-05	0.00087998	yes
XLOC_012272	Tsc22d1	14:76414960-76507765	WT	KO	OK	207.878	138.682	-0.58396	-1.93631	5e-05	0.00087998	yes
XLOC_018936	Minpp1	19:32485768-32515485	WT	KO	OK	71.4864	47.7027	-0.583598	-1.92831	5e-05	0.00087998	yes
XLOC_015138	Hunk	16:90386396-90499553	WT	KO	OK	20.7026	13.8324	-0.58176	-1.90899	5e-05	0.00087998	yes
XLOC_006667	Kremen1	11:5191551-5261558	WT	KO	OK	16.5459	11.0822	-0.578231	-1.83928	5e-05	0.00087998	yes
XLOC_012151	Cab39l	14:59440980-59549018	WT	KO	OK	22.5201	15.0964	-0.577015	-1.79149	5e-05	0.00087998	yes
XLOC_007713	Krt23	11:99477973-99493137	WT	KO	OK	143.065	95.9326	-0.576578	-1.99092	5e-05	0.00087998	yes
XLOC_004596	Arid5b	10:68092534-68278872	WT	KO	OK	8.35874	5.61296	-0.574525	-1.72758	5e-05	0.00087998	yes
XLOC_006131	Rnf43	11:87662620-87737091	WT	KO	OK	93.6716	63.2099	-0.567462	-1.17176	5e-05	0.00087998	yes
XLOC_018034	Tubb6	18:67390716-67403543	WT	KO	OK	52.9339	35.9738	-0.557244	-1.67414	5e-05	0.00087998	yes
XLOC_023564	Car2	3:14886251-14900813	WT	KO	OK	131.812	89.6468	-0.556163	-1.89106	5e-05	0.00087998	yes
XLOC_019087	Add3	19:53140444-53247399	WT	KO	OK	45.2018	30.9245	-0.547631	-1.91604	5e-05	0.00087998	yes
XLOC_033318	Tgfa	6:86195250-86275786	WT	KO	OK	26.6066	18.2247	-0.545894	-1.80884	5e-05	0.00087998	yes
XLOC_009996	Hist1h1c	13:23738807-23740367	WT	KO	OK	190.218	132.007	-0.527039	-1.80019	5e-05	0.00087998	yes
XLOC_000689	Itm2c	1:85894280-85908699	WT	KO	OK	112.573	78.5983	-0.518294	-1.82056	5e-05	0.00087998	yes
XLOC_006777	Slc1a4	11:20302179-20332731	WT	KO	OK	30.6154	21.4377	-0.514106	-1.68973	5e-05	0.00087998	yes
XLOC_014419	Slc38a1	15:96571417-96642913	WT	KO	OK	22.5652	16.2452	-0.474087	-1.66817	5e-05	0.00087998	yes
XLOC_003418	-	1:92783537-92784001	WT	KO	OK	0.966785	0	-inf	-nan	5e-05	0.00087998	yes
XLOC_004494	-	10:44991101-44993761	WT	KO	OK	1.23125	0	-inf	-nan	5e-05	0.00087998	yes
XLOC_030291	Ibsp	5:104299170-104311469	WT	KO	OK	0.804296	0	-inf	-nan	5e-05	0.00087998	yes
XLOC_032503	-	5:147761051-147761400	WT	KO	OK	13.3157	0	-inf	-nan	5e-05	0.00087998	yes
XLOC_043676	1700011M02Rik	X:102908904-102909651	WT	KO	OK	1.71835	0	-inf	-nan	5e-05	0.00087998	yes
XLOC_045502	Gm29650	Y:1048392-1049134	WT	KO	OK	2.74381	0	-inf	-nan	5e-05	0.00087998	yes
XLOC_047062	-	Y:1045826-1046494	WT	KO	OK	0.795715	0	-inf	-nan	5e-05	0.00087998	yes
XLOC_047063	-	Y:1046598-1047914	WT	KO	OK	3.80562	0	-inf	-nan	5e-05	0.00087998	yes
XLOC_047064	-	Y:1085197-1087311	WT	KO	OK	1.20731	0	-inf	-nan	5e-05	0.00087998	yes
XLOC_047065	-	Y:1087945-1088578	WT	KO	OK	1.35742	0	-inf	-nan	5e-05	0.00087998	yes
XLOC_004176	Fam19a2	10:123264075-123741204	WT	KO	OK	0.935964	0.0381153	-4.61801	-3.53229	0.0001	0.00166056	yes
XLOC_021627	-	2:181657074-181659597	WT	KO	OK	5.03933	0.321188	-3.97174	-2.92189	0.0001	0.00166056	yes
XLOC_018606	-	18:62785527-62787842	WT	KO	OK	1.03921	0.17476	-2.57203	-2.35216	0.0001	0.00166056	yes
XLOC_027969	Atp6v0d2	4:19876840-19922605	WT	KO	OK	2.71065	0.597886	-2.1807	-1.66526	0.0001	0.00166056	yes
XLOC_043720	-	X:105593156-105657485	WT	KO	OK	1.78025	0.518364	-1.78004	-1.80424	0.0001	0.00166056	yes
XLOC_012791	3632451O06Rik	14:49681559-49783383	WT	KO	OK	1.06962	0.33767	-1.66341	-1.51159	0.0001	0.00166056	yes
XLOC_035089	Gm6792	7:6252709-6282066	WT	KO	OK	7.82367	2.56907	-1.6066	-1.81525	0.0001	0.00166056	yes
XLOC_040694	Dnaja4	9:54698872-54734519	WT	KO	OK	11.5061	4.35446	-1.40183	-1.88445	0.0001	0.00166056	yes
XLOC_019486	Fgfbp3	19:36917549-36919615	WT	KO	OK	5.31411	2.19393	-1.27631	-1.86039	0.0001	0.00166056	yes
XLOC_026470	Gem	4:11704456-11714752	WT	KO	OK	10.1185	4.9236	-1.0392	-2.1311	0.0001	0.00166056	yes
XLOC_014285	Pdgfb	15:79995882-80014935	WT	KO	OK	8.73664	4.50988	-0.953988	-1.83103	0.0001	0.00166056	yes
XLOC_002507	Kif1a	1:93015458-93101951	WT	KO	OK	6.21473	3.20951	-0.953339	-1.12388	0.0001	0.00166056	yes
XLOC_030733	Stx1a	5:135023481-135051100	WT	KO	OK	22.216	12.6715	-0.810005	-1.71721	0.0001	0.00166056	yes
XLOC_033350	Tpra1	6:88900778-88912238	WT	KO	OK	61.4209	35.2515	-0.801044	-1.50185	0.0001	0.00166056	yes
XLOC_024304	Hist2h2be	3:96221118-96223738	WT	KO	OK	8.51296	4.91368	-0.792856	-1.76101	0.0001	0.00166056	yes
XLOC_014984	Ccdc80	16:45093401-45127924	WT	KO	OK	13.3466	7.71306	-0.791102	-1.54963	0.0001	0.00166056	yes
XLOC_006244	Mllt6	11:97663382-97685710	WT	KO	OK	16.5292	9.67194	-0.773139	-1.45231	0.0001	0.00166056	yes
XLOC_036858	Apoe	7:19696108-19699166	WT	KO	OK	640.163	392.411	-0.706074	-2.05749	0.0001	0.00166056	yes
XLOC_004141	Cpm	10:117629499-117687352	WT	KO	OK	14.5661	8.93379	-0.705273	-1.75614	0.0001	0.00166056	yes
XLOC_030847	Lfng	5:140607319-140615545	WT	KO	OK	33.0528	20.3668	-0.698556	-1.7466	0.0001	0.00166056	yes
XLOC_028569	Scp2	4:108014790-108144998	WT	KO	OK	92.5299	57.1663	-0.694755	-1.69258	0.0001	0.00166056	yes
XLOC_018490	Siglec15	18:78036988-78057395	WT	KO	OK	6.22217	3.92555	-0.664523	-1.76907	0.0001	0.00166056	yes
XLOC_014116	Gsdmc2,Gsdmc3	15:63824345-63878558	WT	KO	OK	58.4706	38.2556	-0.612042	-1.90081	0.0001	0.00166056	yes
XLOC_005604	Sept8	11:53519256-53549565	WT	KO	OK	42.6751	29.0556	-0.554579	-1.64732	0.0001	0.00166056	yes
XLOC_028996	Pink1	4:138313312-138326307	WT	KO	OK	83.2127	58.0409	-0.519733	-1.76518	0.0001	0.00166056	yes
XLOC_021662	Camk1d	2:5293456-5714515	WT	KO	OK	13.4161	9.41353	-0.511154	-1.6144	0.0001	0.00166056	yes
XLOC_009728	-	12:13790999-13791480	WT	KO	OK	0.721894	0	-inf	-nan	0.0001	0.00166056	yes
XLOC_002531	Slco4c1	1:96816269-96997577	WT	KO	OK	0.98207	0.136057	-2.85162	-2.49252	0.00015	0.0023556	yes
XLOC_008462	Abhd12b	12:70154141-70183973	WT	KO	OK	1.03095	0.146331	-2.81667	-1.336	0.00015	0.0023556	yes
XLOC_040646	-	9:46830858-46842337	WT	KO	OK	2.10947	0.408097	-2.36989	-1.82578	0.00015	0.0023556	yes
XLOC_038361	Ifitm6	7:141015699-141038487	WT	KO	OK	13.6409	3.80963	-1.84022	-2.13029	0.00015	0.0023556	yes
XLOC_002767	Shisa4	1:135371056-135375237	WT	KO	OK	5.44325	2.02017	-1.42999	-1.84575	0.00015	0.0023556	yes
XLOC_039368	Map10	8:125669817-125673359	WT	KO	OK	1.6669	0.678412	-1.29693	-1.75725	0.00015	0.0023556	yes
XLOC_036522	Fgf3	7:144838074-144844535	WT	KO	OK	8.57529	3.53416	-1.27882	-1.72474	0.00015	0.0023556	yes
XLOC_023031	Sox12	2:152393610-152398063	WT	KO	OK	2.55163	1.08663	-1.23155	-1.92735	0.00015	0.0023556	yes
XLOC_034504	Adamts9	6:92772698-93272889	WT	KO	OK	2.16322	0.989535	-1.12836	-1.79653	0.00015	0.0023556	yes
XLOC_038913	Mfap3l	8:60632826-60676729	WT	KO	OK	4.12711	1.93004	-1.0965	-1.97991	0.00015	0.0023556	yes
XLOC_038113	Galnt18	7:111471660-111779977	WT	KO	OK	8.40455	3.97407	-1.08055	-1.86489	0.00015	0.0023556	yes
XLOC_024489	Amigo1	3:108186334-108192286	WT	KO	OK	8.6939	4.24639	-1.03376	-1.80833	0.00015	0.0023556	yes
XLOC_037821	Prss23	7:89507669-89518236	WT	KO	OK	8.82116	4.43131	-0.993236	-1.853	0.00015	0.0023556	yes
XLOC_024338	Fmo5	3:97628803-97655282	WT	KO	OK	5.5968	2.9225	-0.937396	-1.68298	0.00015	0.0023556	yes
XLOC_027396	Eva1b	4:126145978-126149875	WT	KO	OK	26.5775	13.9174	-0.933315	-1.8299	0.00015	0.0023556	yes
XLOC_014903	Ccdc14	16:34690511-34725194	WT	KO	OK	4.23886	2.2608	-0.906846	-1.76697	0.00015	0.0023556	yes
XLOC_036861	Bcam	7:19756130-19775403	WT	KO	OK	58.4963	31.432	-0.896111	-1.66247	0.00015	0.0023556	yes
XLOC_036418	Jakmip3	7:139062609-139083976	WT	KO	OK	5.91377	3.23841	-0.868795	-1.80945	0.00015	0.0023556	yes
XLOC_040901	Bmp5	9:75775363-76136350	WT	KO	OK	7.71855	4.24268	-0.863352	-1.64436	0.00015	0.0023556	yes
XLOC_016656	Galm	17:80127470-80185101	WT	KO	OK	12.9978	7.93159	-0.712584	-1.66033	0.00015	0.0023556	yes
XLOC_028837	Zbtb8a	4:129335622-129378116	WT	KO	OK	29.8753	18.5386	-0.688422	-1.72515	0.00015	0.0023556	yes
XLOC_005275	Adcy1	11:7063488-7178578	WT	KO	OK	8.15012	5.10302	-0.675471	-1.79487	0.00015	0.0023556	yes
XLOC_025284	Wwtr1	3:57455648-57575910	WT	KO	OK	12.8437	8.042	-0.675434	-1.74893	0.00015	0.0023556	yes
XLOC_035788	Nav2	7:48908715-49610092	WT	KO	OK	24.0808	15.1661	-0.667032	-1.37847	0.00015	0.0023556	yes
XLOC_024759	Tspan5	3:138742194-138907905	WT	KO	OK	30.5401	19.4108	-0.653849	-1.50798	0.00015	0.0023556	yes
XLOC_004703	Mex3d	10:80380354-80387659	WT	KO	OK	25.6251	16.2882	-0.65373	-1.67839	0.00015	0.0023556	yes
XLOC_010212	Cplx2	13:54302232-54384823	WT	KO	OK	9.07516	5.87923	-0.626297	-1.75087	0.00015	0.0023556	yes
XLOC_040135	Fam89a	8:124740098-124758132	WT	KO	OK	48.6942	31.7146	-0.618602	-1.72297	0.00015	0.0023556	yes
XLOC_020733	Lrp4	2:91457510-91514053	WT	KO	OK	9.28909	6.35153	-0.548433	-1.68799	0.00015	0.0023556	yes
XLOC_024725	Slc39a8	3:135825278-135888572	WT	KO	OK	40.3814	28.2559	-0.51514	-1.70952	0.00015	0.0023556	yes
XLOC_017385	Ptprs	17:56412428-56476483	WT	KO	OK	22.7296	15.9834	-0.508005	-1.62404	0.00015	0.0023556	yes
XLOC_041384	Tgm4	9:123034738-123113205	WT	KO	OK	27.1215	1.00621	-4.75243	-2.01018	0.0002	0.00304224	yes
XLOC_017772	-	18:30515138-30543630	WT	KO	OK	1.54259	0.379796	-2.02206	-1.78639	0.0002	0.00304224	yes
XLOC_028303	Ambp	4:63143274-63154844	WT	KO	OK	2.21071	0.548528	-2.01087	-1.57459	0.0002	0.00304224	yes
XLOC_000755	-	1:88465734-88494017	WT	KO	OK	2.63093	1.00082	-1.3944	-1.86822	0.0002	0.00304224	yes
XLOC_028839	Zbtb8b	4:129425764-129440853	WT	KO	OK	2.37217	0.939538	-1.33619	-1.34489	0.0002	0.00304224	yes
XLOC_034741	BC048546	6:128539818-128581606	WT	KO	OK	3.50648	1.44941	-1.27456	-1.87891	0.0002	0.00304224	yes
XLOC_042326	Nradd	9:110621134-110624452	WT	KO	OK	21.0637	11.6239	-0.857672	-1.68958	0.0002	0.00304224	yes
XLOC_019284	Myrf	19:10208271-10240748	WT	KO	OK	6.8407	3.96952	-0.785179	-1.88656	0.0002	0.00304224	yes
XLOC_003136	Vangl2	1:172000959-172028444	WT	KO	OK	12.2338	7.14704	-0.775449	-1.50185	0.0002	0.00304224	yes
XLOC_023904	P2ry1	3:61001638-61008982	WT	KO	OK	13.3773	8.15248	-0.714473	-1.66348	0.0002	0.00304224	yes
XLOC_000773	Ackr3	1:90203979-90216751	WT	KO	OK	9.91394	6.09934	-0.700806	-1.5497	0.0002	0.00304224	yes
XLOC_030509	Fbxo21	5:117976729-118010201	WT	KO	OK	18.7563	11.9637	-0.648713	-1.27571	0.0002	0.00304224	yes
XLOC_028426	Mir31	4:88905313-88938438	WT	KO	OK	10.7079	7.12511	-0.587693	-1.66861	0.0002	0.00304224	yes
XLOC_006607	Lrrc45	11:120713924-120721128	WT	KO	OK	91.4279	62.5469	-0.547697	-1.65272	0.0002	0.00304224	yes
XLOC_032282	Gtf2i	5:134237833-134314760	WT	KO	OK	109.867	76.7755	-0.517037	-1.36163	0.0002	0.00304224	yes
XLOC_020513	Hoxd13	2:74664920-74671599	WT	KO	OK	96.5946	67.7344	-0.512055	-1.60809	0.0002	0.00304224	yes
XLOC_027780	Rere	4:150281645-150622627	WT	KO	OK	71.0756	49.9024	-0.510247	-1.22081	0.0002	0.00304224	yes
XLOC_033117	Mad2l1	6:66535389-66541033	WT	KO	OK	58.8837	41.473	-0.505697	-1.54384	0.0002	0.00304224	yes
XLOC_011572	-	14:13749523-13749948	WT	KO	OK	2.46082	0	-inf	-nan	0.0002	0.00304224	yes
XLOC_033216	Igkv3-3	6:70686945-70687534	WT	KO	OK	1.54241	0	-inf	-nan	0.0002	0.00304224	yes
XLOC_040053	-	8:107678819-107682232	WT	KO	OK	1.17391	0.220451	-2.41279	-2.06189	0.00025	0.00366299	yes
XLOC_020339	Lypd6	2:50066428-50193569	WT	KO	OK	2.65797	0.619844	-2.10035	-1.38318	0.00025	0.00366299	yes
XLOC_016568	Catsperd	17:56628084-56664456	WT	KO	OK	4.60456	1.51699	-1.60186	-2.04286	0.00025	0.00366299	yes
XLOC_036379	-	7:129670926-129696439	WT	KO	OK	1.62951	0.607678	-1.42306	-1.84098	0.00025	0.00366299	yes
XLOC_002898	Rgl1	1:152516759-152766351	WT	KO	OK	3.8983	1.58722	-1.29635	-1.28215	0.00025	0.00366299	yes
XLOC_008013	Mxra7	11:116803061-116828046	WT	KO	OK	6.82193	3.53835	-0.947104	-1.53016	0.00025	0.00366299	yes
XLOC_031283	Spon2	5:33198183-33218455	WT	KO	OK	16.2309	9.17695	-0.822654	-1.69643	0.00025	0.00366299	yes
XLOC_039284	Nfat5	8:107293469-107379517	WT	KO	OK	13.3105	7.80667	-0.769789	-1.50013	0.00025	0.00366299	yes
XLOC_001540	Itpkb	1:180326969-180424802	WT	KO	OK	4.97318	3.02123	-0.719031	-1.71993	0.00025	0.00366299	yes
XLOC_000627	Acsl3,Utp14b	1:78657824-78707743	WT	KO	OK	119.561	76.1449	-0.650926	-1.71187	0.00025	0.00366299	yes
XLOC_025777	Chd1l	3:97560741-97613836	WT	KO	OK	19.7582	12.9711	-0.607152	-1.69478	0.00025	0.00366299	yes
XLOC_045197	Bex1	X:136213971-136226100	WT	KO	OK	84.5285	55.6135	-0.604003	-1.691	0.00025	0.00366299	yes
XLOC_011611	Plau	14:20836661-20843388	WT	KO	OK	22.2083	14.7949	-0.586	-1.6085	0.00025	0.00366299	yes
XLOC_024950	Zfp704	3:9403063-9610085	WT	KO	OK	6.67114	4.69524	-0.506735	-1.60209	0.00025	0.00366299	yes
XLOC_041970	Tmod3	9:75497795-75559657	WT	KO	OK	116.278	82.0167	-0.503593	-1.7205	0.00025	0.00366299	yes
XLOC_034399	Tet3	6:83362370-83459134	WT	KO	OK	19.2945	13.8561	-0.477668	-1.66442	0.00025	0.00366299	yes
XLOC_034123	-	6:51678471-51712414	WT	KO	OK	1.15565	0.231111	-2.32205	-1.58256	0.0003	0.00429043	yes
XLOC_025518	Dclk2	3:86786150-86920852	WT	KO	OK	1.97513	0.848088	-1.21966	-1.11471	0.0003	0.00429043	yes
XLOC_003415	-	1:88494083-88497294	WT	KO	OK	2.18947	0.970783	-1.17336	-1.72137	0.0003	0.00429043	yes
XLOC_024080	Nes	3:87971077-87980451	WT	KO	OK	1.60906	0.792961	-1.0209	-1.72708	0.0003	0.00429043	yes
XLOC_019117	Pnlip,Pnliprp2	19:58670364-58777535	WT	KO	OK	287.17	157.95	-0.862434	-1.64145	0.0003	0.00429043	yes
XLOC_005210	Patz1	11:3288873-3343082	WT	KO	OK	28.7687	17.3631	-0.728479	-1.59861	0.0003	0.00429043	yes
XLOC_004491	Prdm1	10:44437176-44528581	WT	KO	OK	5.59511	3.47179	-0.688484	-1.60529	0.0003	0.00429043	yes
XLOC_010906	Atxn1	13:45549647-45964991	WT	KO	OK	4.41968	2.94784	-0.584285	-1.64932	0.0003	0.00429043	yes
XLOC_029493	Sema3c	5:17574280-17730268	WT	KO	OK	58.9412	40.2211	-0.551324	-1.61589	0.0003	0.00429043	yes
XLOC_044323	Bcor	X:12036737-12160450	WT	KO	OK	13.394	9.34061	-0.519999	-1.60038	0.0003	0.00429043	yes
XLOC_040124	Mbtps1	8:119508152-119558761	WT	KO	OK	56.8087	40.8363	-0.47626	-1.63208	0.0003	0.00429043	yes
XLOC_010422	Serinc5	13:92611137-92711944	WT	KO	OK	23.0137	16.5647	-0.474382	-1.6335	0.0003	0.00429043	yes
XLOC_033017	Npy	6:49822709-49829507	WT	KO	OK	11.6363	0.411382	-4.82201	-3.15851	0.00035	0.00489618	yes
XLOC_023729	-	3:37668847-37694954	WT	KO	OK	0.739969	0.0771385	-3.26194	-2.35741	0.00035	0.00489618	yes
XLOC_026805	Tmem38b	4:53826044-53862019	WT	KO	OK	91.1613	30.8709	-1.56217	-8.81661	0.00035	0.00489618	yes
XLOC_042395	-	9:120879587-120881970	WT	KO	OK	2.46764	0.859117	-1.52221	-1.75524	0.00035	0.00489618	yes
XLOC_028567	Podn	4:108014790-108144998	WT	KO	OK	22.7574	8.12358	-1.48615	-1.35508	0.00035	0.00489618	yes
XLOC_006734	Grb10	11:11930502-12038683	WT	KO	OK	3.93365	1.57052	-1.32462	-1.13354	0.00035	0.00489618	yes
XLOC_039730	Slc18a1	8:69037709-69113711	WT	KO	OK	32.308	14.8539	-1.12105	-1.75287	0.00035	0.00489618	yes
XLOC_034727	Tspan9	6:127961389-128143594	WT	KO	OK	18.442	9.76255	-0.917666	-1.19679	0.00035	0.00489618	yes
XLOC_014695	Snn	16:11066297-11134650	WT	KO	OK	19.9143	11.8267	-0.751751	-1.59007	0.00035	0.00489618	yes
XLOC_023638	Tnik	3:28263213-28675858	WT	KO	OK	13.702	8.6241	-0.667935	-1.49734	0.00035	0.00489618	yes
XLOC_039289	Zfhx3	8:108695571-108961635	WT	KO	OK	2.76966	1.79629	-0.624691	-1.58131	0.00035	0.00489618	yes
XLOC_014525	Rarg	15:102234921-102257517	WT	KO	OK	20.0441	13.1029	-0.613288	-1.58858	0.00035	0.00489618	yes
XLOC_039412	Ctxn1	8:4257647-4259274	WT	KO	OK	58.5666	39.3203	-0.574803	-1.5952	0.00035	0.00489618	yes
XLOC_013734	Gramd4	15:86057694-86137634	WT	KO	OK	23.972	16.597	-0.53043	-1.41468	0.00035	0.00489618	yes
XLOC_019490	Ide	19:37268694-37338766	WT	KO	OK	27.129	18.9641	-0.516564	-1.52144	0.00035	0.00489618	yes
XLOC_012979	Tnfrsf19	14:60963833-61046855	WT	KO	OK	25.668	18.2214	-0.494334	-1.64894	0.00035	0.00489618	yes

## Sheet: up_q-0005
gene_id	gene	locus	sample_1	sample_2	status	value_1	value_2	log2(fold_change)	test_stat	p_value	q_value	significant
XLOC_008925	Vsnl1	12:11325246-11436649	WT	KO	OK	0	1.41404	inf	-nan	5e-05	0.00087998	yes
XLOC_009568	Ighv13-2	12:114357758-114358218	WT	KO	OK	0	3.50556	inf	-nan	5e-05	0.00087998	yes
XLOC_015832	-	16:20932347-20932913	WT	KO	OK	0	0.881472	inf	-nan	5e-05	0.00087998	yes
XLOC_015844	-	16:31224377-31224611	WT	KO	OK	0	10.794	inf	-nan	5e-05	0.00087998	yes
XLOC_016480	Dlk2	17:46297420-46328476	WT	KO	OK	0	1.58536	inf	-nan	5e-05	0.00087998	yes
XLOC_018596	-	18:60281481-60282892	WT	KO	OK	0	0.931151	inf	-nan	5e-05	0.00087998	yes
XLOC_023468	-	2:162916670-162917306	WT	KO	OK	0	0.845002	inf	-nan	5e-05	0.00087998	yes
XLOC_029272	-	4:58770464-58770638	WT	KO	OK	0	23.2378	inf	-nan	5e-05	0.00087998	yes
XLOC_035027	-	6:132496556-132496798	WT	KO	OK	0	6.14819	inf	-nan	5e-05	0.00087998	yes
XLOC_036958	Pinlyp	7:24541698-24546071	WT	KO	OK	0	1.37555	inf	-nan	5e-05	0.00087998	yes
XLOC_037125	Scgb2b19	7:33278369-33280338	WT	KO	OK	0	0.866258	inf	-nan	5e-05	0.00087998	yes
XLOC_038662	Defb3	8:19293359-19295291	WT	KO	OK	0	2.93203	inf	-nan	5e-05	0.00087998	yes
XLOC_041560	-	9:31642526-31648800	WT	KO	OK	0	2.11038	inf	-nan	5e-05	0.00087998	yes
XLOC_042967	Gm14820	X:8042942-8074760	WT	KO	OK	0	0.755078	inf	-nan	5e-05	0.00087998	yes
XLOC_045464	-	X:5446446-5446694	WT	KO	OK	0	9.04964	inf	-nan	5e-05	0.00087998	yes
XLOC_045492	-	X:123097540-123097829	WT	KO	OK	0	3.48459	inf	-nan	5e-05	0.00087998	yes
XLOC_044995	Gm27733,Gm27927,Xist	X:103414466-103484957	WT	KO	OK	0.187562	590.107	11.6194	1.01304	5e-05	0.00087998	yes
XLOC_015368	A930003A15Rik	16:19876569-19884531	WT	KO	OK	0.721969	231.953	8.32768	5.29788	5e-05	0.00087998	yes
XLOC_010576	Calml3	13:3802892-3804318	WT	KO	OK	0.156646	41.2796	8.04177	6.7715	5e-05	0.00087998	yes
XLOC_040330	Maml2	9:13619989-13709533	WT	KO	OK	2.34316	276.439	6.88236	12.5199	5e-05	0.00087998	yes
XLOC_033256	Reg3b	6:78370884-78373467	WT	KO	OK	2.8561	306.001	6.74335	8.92313	5e-05	0.00087998	yes
XLOC_041285	Ltf	9:111019270-111042767	WT	KO	OK	8.98619	913.685	6.66784	4.6226	5e-05	0.00087998	yes
XLOC_013556	Psca	15:74714838-74717069	WT	KO	OK	2.04703	149.449	6.18997	7.28629	5e-05	0.00087998	yes
XLOC_039543	Ido1	8:24584134-24597009	WT	KO	OK	2.37714	167.895	6.14219	8.65964	5e-05	0.00087998	yes
XLOC_013617	Apol10a	15:77388220-77533315	WT	KO	OK	0.0956837	5.58258	5.86651	2.05924	5e-05	0.00087998	yes
XLOC_035384	Cyp2f2	7:27119908-27133660	WT	KO	OK	2.24743	121.321	5.75441	5.7383	5e-05	0.00087998	yes
XLOC_031713	Tmprss11b	5:86655877-86676362	WT	KO	OK	0.1162	5.92395	5.67188	6.52314	5e-05	0.00087998	yes
XLOC_031708	Tmprss11d	5:86297444-86373420	WT	KO	OK	0.0967509	4.70802	5.6047	4.22279	5e-05	0.00087998	yes
XLOC_016325	H2-Q7	17:35439154-35443773	WT	KO	OK	4.38207	206.695	5.55974	8.78323	5e-05	0.00087998	yes
XLOC_006966	Gm12185,Tgtp1	11:48887421-49135387	WT	KO	OK	0.884986	41.1178	5.53797	1.70123	5e-05	0.00087998	yes
XLOC_012289	Olfm4	14:80000295-80023137	WT	KO	OK	0.126996	5.8936	5.53629	5.12299	5e-05	0.00087998	yes
XLOC_016324	H2-Q6	17:35424849-35430055	WT	KO	OK	2.52317	94.8719	5.23267	9.70595	5e-05	0.00087998	yes
XLOC_031790	Cxcl9	5:92321346-92328079	WT	KO	OK	0.725606	27.1919	5.22785	2.83433	5e-05	0.00087998	yes
XLOC_017976	Gm4951	18:60212017-60248398	WT	KO	OK	0.183236	6.11508	5.0606	5.67096	5e-05	0.00087998	yes
XLOC_000112	Pi15	1:17601900-17641081	WT	KO	OK	0.0405688	1.29007	4.99093	4.80111	5e-05	0.00087998	yes
XLOC_038403	H19,Mir675	7:142575528-142578143	WT	KO	OK	1.45979	42.923	4.87792	4.2151	5e-05	0.00087998	yes
XLOC_017979	Iigp1	18:60317014-60392637	WT	KO	OK	1.66979	45.5215	4.76881	9.31761	5e-05	0.00087998	yes
XLOC_035343	Lypd3	7:24631144-24641116	WT	KO	OK	0.498924	13.5693	4.76538	4.66762	5e-05	0.00087998	yes
XLOC_016322	H2-Q5	17:35394125-35397800	WT	KO	OK	1.22441	29.2671	4.57912	5.97125	5e-05	0.00087998	yes
XLOC_024184	Sprr2d	3:92339139-92340873	WT	KO	OK	0.769422	18.2994	4.57188	4.48654	5e-05	0.00087998	yes
XLOC_007235	Pfas	11:68985542-69009541	WT	KO	OK	6.19952	138.271	4.4792	11.3833	5e-05	0.00087998	yes
XLOC_005655	Gm12250	11:58183839-58192385	WT	KO	OK	0.84859	18.873	4.47511	4.72544	5e-05	0.00087998	yes
XLOC_039176	Nlrc5	8:94422898-94527272	WT	KO	OK	1.15918	25.241	4.44459	5.64937	5e-05	0.00087998	yes
XLOC_008688	Serpina3f	12:104214543-104221129	WT	KO	OK	0.243574	4.86581	4.32025	4.71269	5e-05	0.00087998	yes
XLOC_016623	Clip4	17:71781270-71858351	WT	KO	OK	0.211137	4.19431	4.31218	4.86183	5e-05	0.00087998	yes
XLOC_024771	Gbp2,Gbp2b	3:142594846-142638008	WT	KO	OK	13.664	252.945	4.21037	10.497	5e-05	0.00087998	yes
XLOC_010859	F13a1	13:36867177-37050244	WT	KO	OK	0.489834	8.46426	4.11102	5.73419	5e-05	0.00087998	yes
XLOC_034376	Reg3g	6:78466268-78468872	WT	KO	OK	34.5737	586.738	4.08497	10.2398	5e-05	0.00087998	yes
XLOC_014235	Apol10b,Apol11b	15:77583765-77719288	WT	KO	OK	0.1781	2.95496	4.05238	2.09419	5e-05	0.00087998	yes
XLOC_006015	Nos2	11:78920786-78960254	WT	KO	OK	3.1446	51.1906	4.02493	9.5017	5e-05	0.00087998	yes
XLOC_006307	Gm12349	11:100278705-100295213	WT	KO	OK	0.355073	5.67844	3.99931	2.84121	5e-05	0.00087998	yes
XLOC_016076	Prss27	17:24037887-24045958	WT	KO	OK	1.34519	21.3018	3.98509	5.04972	5e-05	0.00087998	yes
XLOC_020985	Duox1	2:122313861-122347972	WT	KO	OK	0.0497219	0.748608	3.91226	3.195	5e-05	0.00087998	yes
XLOC_035425	Lgals7	7:28860291-28866342	WT	KO	OK	3.03945	45.17	3.89348	2.99494	5e-05	0.00087998	yes
XLOC_007551	Mir142b	11:87755576-87757270	WT	KO	OK	1.25929	17.8599	3.82604	4.09048	5e-05	0.00087998	yes
XLOC_041876	Slc51b	9:65398487-65423185	WT	KO	OK	1.1395	16.144	3.82452	2.76332	5e-05	0.00087998	yes
XLOC_014469	Faim2	15:99497004-99528017	WT	KO	OK	0.325078	4.59035	3.81975	4.94034	5e-05	0.00087998	yes
XLOC_009351	Serpina10	12:103614785-103631444	WT	KO	OK	0.104009	1.45812	3.80934	2.75033	5e-05	0.00087998	yes
XLOC_012166	Gm26916,Gm27845	14:61598225-61682373	WT	KO	OK	1.02061	13.9345	3.77115	2.91273	5e-05	0.00087998	yes
XLOC_024770	Gbp3	3:142560025-142573209	WT	KO	OK	4.8809	64.3352	3.72039	6.33974	5e-05	0.00087998	yes
XLOC_017165	H2-T10	17:36109233-36129692	WT	KO	OK	0.351465	4.59618	3.70898	3.60263	5e-05	0.00087998	yes
XLOC_000673	A530040E14Rik,Gm16026	1:84990637-85285491	WT	KO	OK	0.145054	1.83705	3.66272	0.921354	5e-05	0.00087998	yes
XLOC_018945	Lipk	19:34008221-34048004	WT	KO	OK	0.387493	4.90612	3.66234	4.22849	5e-05	0.00087998	yes
XLOC_014686	Ciita	16:10480105-10543054	WT	KO	OK	0.533393	6.61493	3.63245	4.66628	5e-05	0.00087998	yes
XLOC_026263	Clca2	3:145070262-145099443	WT	KO	OK	0.10559	1.27832	3.5977	1.28176	5e-05	0.00087998	yes
XLOC_024768	Gbp5	3:142493977-142522344	WT	KO	OK	0.966881	11.7037	3.59748	6.04914	5e-05	0.00087998	yes
XLOC_030133	Ppbp	5:90764956-90770063	WT	KO	OK	7.8664	92.4224	3.55447	6.45449	5e-05	0.00087998	yes
XLOC_040817	Car12	9:66713685-66766845	WT	KO	OK	1.21718	14.0152	3.52538	5.5582	5e-05	0.00087998	yes
XLOC_031711	Tmprss11g	5:86485875-86518600	WT	KO	OK	0.46004	5.2063	3.50043	4.00565	5e-05	0.00087998	yes
XLOC_033230	Cd8a	6:71373426-71379171	WT	KO	OK	0.0922859	1.04271	3.49809	3.12706	5e-05	0.00087998	yes
XLOC_044588	Gpc3	X:52272425-52619047	WT	KO	OK	0.215047	2.41591	3.48985	3.2593	5e-05	0.00087998	yes
XLOC_024566	Dpyd	3:118562128-119432924	WT	KO	OK	0.122872	1.37439	3.48356	1.54895	5e-05	0.00087998	yes
XLOC_020978	B2m	2:122120107-122186189	WT	KO	OK	309.33	3426.82	3.46965	8.1298	5e-05	0.00087998	yes
XLOC_026259	Clca4c-ps	3:144861825-144896011	WT	KO	OK	0.246178	2.67465	3.44158	2.19788	5e-05	0.00087998	yes
XLOC_020488	Ak3l2-ps	2:72633935-72634607	WT	KO	OK	0.773238	8.37578	3.43724	3.24048	5e-05	0.00087998	yes
XLOC_042269	Bsn	9:108096021-108190384	WT	KO	OK	1.55433	16.3637	3.39613	5.08893	5e-05	0.00087998	yes
XLOC_034291	Igkv4-57	6:69575974-69576500	WT	KO	OK	1.76515	17.7658	3.33124	3.59986	5e-05	0.00087998	yes
XLOC_034568	Prrt3	6:113493819-113501818	WT	KO	OK	0.144922	1.41028	3.28263	3.07702	5e-05	0.00087998	yes
XLOC_024188	Sprr2h	3:92385684-92387324	WT	KO	OK	2.99353	28.9348	3.27289	3.73358	5e-05	0.00087998	yes
XLOC_031896	Gbp10,Gbp6	5:105214906-105293732	WT	KO	OK	1.13273	10.8888	3.26497	5.38129	5e-05	0.00087998	yes
XLOC_027111	Ak4	4:101399478-101466995	WT	KO	OK	0.735568	6.91247	3.23227	2.95349	5e-05	0.00087998	yes
XLOC_036328	Gdpd3	7:126766413-126776818	WT	KO	OK	2.68627	24.9138	3.21327	3.64693	5e-05	0.00087998	yes
XLOC_040660	Plet1	9:50488794-50507823	WT	KO	OK	21.5115	199.157	3.21073	9.22259	5e-05	0.00087998	yes
XLOC_018796	Ms4a4b	19:11443552-11463549	WT	KO	OK	0.239089	2.19385	3.19784	1.32506	5e-05	0.00087998	yes
XLOC_016264	Tap1	17:34181987-34197225	WT	KO	OK	9.2064	84.3234	3.19522	6.29691	5e-05	0.00087998	yes
XLOC_039551	Tacc1	8:25154551-25201449	WT	KO	OK	2.00636	18.2827	3.18782	6.03134	5e-05	0.00087998	yes
XLOC_016265	Psmb8	17:34197720-34216321	WT	KO	OK	25.8842	231.657	3.16185	7.24297	5e-05	0.00087998	yes
XLOC_041561	Barx2	9:31846040-31913462	WT	KO	OK	0.79313	7.0424	3.15044	3.87732	5e-05	0.00087998	yes
XLOC_011870	Ang4	14:51753504-51773655	WT	KO	OK	29.9576	263.751	3.13818	3.99306	5e-05	0.00087998	yes
XLOC_012834	Ang4	14:51753504-51773655	WT	KO	OK	67.2384	590.449	3.13446	5.01606	5e-05	0.00087998	yes
XLOC_017077	Psmb9	17:34181987-34197225	WT	KO	OK	13.9265	121.82	3.12884	4.05638	5e-05	0.00087998	yes
XLOC_019594	Col17a1	19:47646343-47692094	WT	KO	OK	0.913736	7.98355	3.12718	2.14383	5e-05	0.00087998	yes
XLOC_031791	Cxcl10	5:92331826-92414628	WT	KO	OK	2.9279	25.3815	3.11584	3.00245	5e-05	0.00087998	yes
XLOC_017986	Cd74	18:60803847-60812646	WT	KO	OK	179.042	1472.51	3.0399	8.97411	5e-05	0.00087998	yes
XLOC_016263	H2-DMb1,H2-DMb2	17:34143306-34160233	WT	KO	OK	6.73917	54.8634	3.0252	6.08305	5e-05	0.00087998	yes
XLOC_002332	Glb1l	1:75171716-75210813	WT	KO	OK	5.37872	43.4244	3.01317	2.64121	5e-05	0.00087998	yes
XLOC_000902	-	1:105863747-105878297	WT	KO	OK	0.331293	2.66975	3.01052	2.90531	5e-05	0.00087998	yes
XLOC_016387	Ubd	17:37193891-37196095	WT	KO	OK	23.6398	190.313	3.00909	7.84161	5e-05	0.00087998	yes
XLOC_034227	Igkv1-135	6:67609712-67610511	WT	KO	OK	4.92397	38.9677	2.98438	2.6648	5e-05	0.00087998	yes
XLOC_039230	Ces2f	8:104947355-104958604	WT	KO	OK	0.533897	4.22304	2.98365	2.65139	5e-05	0.00087998	yes
XLOC_004175	Ppm1h	10:122678761-122945795	WT	KO	OK	4.71287	37.2372	2.98207	6.66135	5e-05	0.00087998	yes
XLOC_015005	Retnlb	16:48816855-48818891	WT	KO	OK	6.73417	52.8926	2.9735	4.49977	5e-05	0.00087998	yes
XLOC_018184	Aqp4	18:15389393-15403684	WT	KO	OK	4.42868	34.1775	2.9481	7.13916	5e-05	0.00087998	yes
XLOC_016273	Btnl1	17:34377131-34385776	WT	KO	OK	0.264828	2.03944	2.94504	2.95517	5e-05	0.00087998	yes
XLOC_024718	Bdh2	3:135281220-135304426	WT	KO	OK	0.73343	5.62735	2.93972	1.96223	5e-05	0.00087998	yes
XLOC_022722	Rhov	2:119269200-119271272	WT	KO	OK	0.838187	6.32588	2.91592	3.6286	5e-05	0.00087998	yes
XLOC_019739	-	19:61205146-61206768	WT	KO	OK	0.180367	1.34114	2.89445	2.36326	5e-05	0.00087998	yes
XLOC_005278	Upp1	11:9118021-9136303	WT	KO	OK	20.0622	148.804	2.89086	6.51818	5e-05	0.00087998	yes
XLOC_042484	-	9:50508046-50508945	WT	KO	OK	2.02923	14.7548	2.86218	3.82141	5e-05	0.00087998	yes
XLOC_009251	Ltbp2	12:84783211-84878132	WT	KO	OK	1.00483	7.28236	2.85745	1.77194	5e-05	0.00087998	yes
XLOC_024769	Gbp7	3:142530258-142550285	WT	KO	OK	2.57782	18.1233	2.81363	3.67108	5e-05	0.00087998	yes
XLOC_035054	Ttyh1	7:4074124-4136926	WT	KO	OK	6.66438	45.0012	2.75542	2.40254	5e-05	0.00087998	yes
XLOC_034931	-	6:7794983-7797440	WT	KO	OK	0.887633	5.94713	2.74416	3.88412	5e-05	0.00087998	yes
XLOC_005728	Aldh3a1	11:61195762-61218421	WT	KO	OK	0.840482	5.62784	2.74329	3.1399	5e-05	0.00087998	yes
XLOC_004366	Gm8540	10:22038292-22048512	WT	KO	OK	3.03265	20.0243	2.7231	5.39279	5e-05	0.00087998	yes
XLOC_016321	H2-Q4	17:35377020-35385564	WT	KO	OK	21.8448	144.184	2.72255	7.94812	5e-05	0.00087998	yes
XLOC_005517	Ifi47,Olfr56	11:48887421-49135387	WT	KO	OK	13.7692	89.5892	2.70188	3.65987	5e-05	0.00087998	yes
XLOC_005442	Slit3	11:35121223-35708760	WT	KO	OK	0.301796	1.95233	2.69355	1.86083	5e-05	0.00087998	yes
XLOC_017069	H2-K1	17:33996016-34000333	WT	KO	OK	277.192	1741.44	2.65132	6.77592	5e-05	0.00087998	yes
XLOC_045271	Capn6	X:143802230-143827414	WT	KO	OK	0.541247	3.36977	2.63829	1.68196	5e-05	0.00087998	yes
XLOC_007095	2210407C18Rik	11:58607446-58616075	WT	KO	OK	12.4852	77.7256	2.63817	5.90331	5e-05	0.00087998	yes
XLOC_016262	H2-DMa	17:34123068-34139101	WT	KO	OK	6.73053	41.3295	2.61838	4.44128	5e-05	0.00087998	yes
XLOC_024773	Ccbl2	3:142701050-142746870	WT	KO	OK	0.906624	5.51058	2.60363	2.4744	5e-05	0.00087998	yes
XLOC_005656	Igtp,Irgm2	11:58199555-58222779	WT	KO	OK	21.2244	128.788	2.6012	8.34529	5e-05	0.00087998	yes
XLOC_023293	Zbp1	2:173206198-173219516	WT	KO	OK	21.9734	132.964	2.5972	5.60935	5e-05	0.00087998	yes
XLOC_004839	-	10:95132641-95145152	WT	KO	OK	0.48142	2.90382	2.59259	1.93217	5e-05	0.00087998	yes
XLOC_012327	Scel	14:103513340-103613346	WT	KO	OK	1.20071	7.12277	2.56855	4.14537	5e-05	0.00087998	yes
XLOC_033425	Chl1	6:103510875-103733035	WT	KO	OK	0.164328	0.96952	2.56069	3.26598	5e-05	0.00087998	yes
XLOC_026257	Clca3a2	3:144796558-144819494	WT	KO	OK	1.6909	9.9563	2.55782	3.22426	5e-05	0.00087998	yes
XLOC_041696	Tmem25,Ttc36	9:44793774-44802951	WT	KO	OK	0.859047	5.02997	2.54974	2.58127	5e-05	0.00087998	yes
XLOC_042485	-	9:50509001-50511302	WT	KO	OK	0.579937	3.37435	2.54064	3.27986	5e-05	0.00087998	yes
XLOC_034386	2310069B03Rik	6:82877863-82883961	WT	KO	OK	0.231782	1.34455	2.53629	1.47626	5e-05	0.00087998	yes
XLOC_024202	Crnn	3:93144786-93149819	WT	KO	OK	0.373373	2.15854	2.53137	2.1432	5e-05	0.00087998	yes
XLOC_014884	Muc4	16:32735885-32797435	WT	KO	OK	5.83774	33.5643	2.52345	3.26755	5e-05	0.00087998	yes
XLOC_026293	Ifi44	3:151730921-151749960	WT	KO	OK	1.51013	8.62917	2.51455	2.59225	5e-05	0.00087998	yes
XLOC_025285	Gm26671	3:57612416-57625824	WT	KO	OK	0.93263	5.31781	2.51146	2.29847	5e-05	0.00087998	yes
XLOC_006964	Irgm1	11:48861967-48871683	WT	KO	OK	18.1358	102.372	2.49691	7.28188	5e-05	0.00087998	yes
XLOC_004395	Enpp3	10:24773813-24836195	WT	KO	OK	0.258294	1.45502	2.49396	2.60238	5e-05	0.00087998	yes
XLOC_017377	Lrg1	17:56119673-56121946	WT	KO	OK	29.6262	165.391	2.48093	6.21933	5e-05	0.00087998	yes
XLOC_040004	Ces2f	8:104947355-104958604	WT	KO	OK	0.414268	2.29991	2.47294	2.86944	5e-05	0.00087998	yes
XLOC_018921	Cd274	19:29367454-29388095	WT	KO	OK	2.08262	11.5527	2.47176	5.25072	5e-05	0.00087998	yes
XLOC_006047	Ccl8	11:82115184-82116799	WT	KO	OK	10.4128	56.9856	2.45224	3.65389	5e-05	0.00087998	yes
XLOC_016269	H2-Ab1	17:34263208-34269418	WT	KO	OK	78.0427	425.772	2.44775	7.68028	5e-05	0.00087998	yes
XLOC_031463	Lgi2	5:52533446-52566462	WT	KO	OK	1.06046	5.74381	2.43731	4.64988	5e-05	0.00087998	yes
XLOC_026414	-	3:144783857-144794140	WT	KO	OK	0.226873	1.22271	2.43013	3.40965	5e-05	0.00087998	yes
XLOC_011318	Gzma	13:113093824-113100979	WT	KO	OK	1.11954	6.03325	2.43004	2.13909	5e-05	0.00087998	yes
XLOC_000521	Map2	1:66175272-66442583	WT	KO	OK	0.487909	2.62534	2.42782	1.27424	5e-05	0.00087998	yes
XLOC_014509	Krt4,Krt6a	15:101689931-101924735	WT	KO	OK	19.0185	101.73	2.41927	1.30314	5e-05	0.00087998	yes
XLOC_045063	Rps6ka6	X:111388191-111537959	WT	KO	OK	0.222055	1.1822	2.41249	0.942589	5e-05	0.00087998	yes
XLOC_003553	Vnn1	10:23894687-23905343	WT	KO	OK	1.28416	6.76566	2.3974	3.62577	5e-05	0.00087998	yes
XLOC_022244	Zfp385b	2:77410633-77819639	WT	KO	OK	0.360795	1.89929	2.39621	1.17676	5e-05	0.00087998	yes
XLOC_006764	Meis1	11:18879816-19018985	WT	KO	OK	0.533516	2.78944	2.38637	2.46941	5e-05	0.00087998	yes
XLOC_036497	Tspan32	7:142988909-143019644	WT	KO	OK	4.55715	23.6294	2.37438	3.41722	5e-05	0.00087998	yes
XLOC_024074	Sh2d2a	3:87846754-87855722	WT	KO	OK	0.144618	0.741352	2.35791	1.63577	5e-05	0.00087998	yes
XLOC_001097	Chit1	1:134111241-134151540	WT	KO	OK	1.80357	9.24498	2.35782	3.47985	5e-05	0.00087998	yes
XLOC_016270	H2-Eb1	17:34305876-34316199	WT	KO	OK	53.0497	271.874	2.35752	7.4353	5e-05	0.00087998	yes
XLOC_000683	Sp140	1:85501089-85709998	WT	KO	OK	1.19469	6.12241	2.35746	1.7444	5e-05	0.00087998	yes
XLOC_000369	Stat1,Stat4	1:51987147-52161865	WT	KO	OK	19.4774	99.7292	2.35622	6.15527	5e-05	0.00087998	yes
XLOC_015416	Cldn1	16:26356641-26371841	WT	KO	OK	0.248199	1.27064	2.35599	2.54736	5e-05	0.00087998	yes
XLOC_009561	Ighv3-6	12:114288151-114288582	WT	KO	OK	6.77916	34.5369	2.34896	2.48352	5e-05	0.00087998	yes
XLOC_017080	H2-Aa	17:34282743-34287827	WT	KO	OK	92.7308	468.829	2.33794	7.26311	5e-05	0.00087998	yes
XLOC_016266	Tap2	17:34197720-34216321	WT	KO	OK	13.3751	66.6629	2.31734	2.48585	5e-05	0.00087998	yes
XLOC_010068	Foxc1	13:31806690-31810643	WT	KO	OK	0.239059	1.18121	2.30482	2.42922	5e-05	0.00087998	yes
XLOC_032667	Tac1	6:7554878-7565834	WT	KO	OK	6.20526	30.2128	2.2836	3.18367	5e-05	0.00087998	yes
XLOC_041692	-	9:44670406-44672279	WT	KO	OK	0.778787	3.77994	2.27906	2.42421	5e-05	0.00087998	yes
XLOC_016744	Tmem181c-ps	17:6610072-6645393	WT	KO	OK	1.06274	5.05388	2.2496	3.99632	5e-05	0.00087998	yes
XLOC_012970	Phf11b,Phf11d	14:59320963-59365470	WT	KO	OK	2.80719	13.1151	2.22402	3.46797	5e-05	0.00087998	yes
XLOC_023183	Slpi	2:164354069-164389095	WT	KO	OK	132.105	609.71	2.20643	5.97671	5e-05	0.00087998	yes
XLOC_009297	Dio2	12:90724553-90750693	WT	KO	OK	0.783849	3.58649	2.19392	3.6993	5e-05	0.00087998	yes
XLOC_031383	Fgfbp1	5:43978857-43981779	WT	KO	OK	10.4288	47.4706	2.18646	5.06217	5e-05	0.00087998	yes
XLOC_024180	Sprr2a3	3:92285416-92291405	WT	KO	OK	384.088	1741.06	2.18045	6.4839	5e-05	0.00087998	yes
XLOC_003197	Akt3	1:176814659-177258203	WT	KO	OK	2.11785	9.55016	2.17292	2.89169	5e-05	0.00087998	yes
XLOC_026256	Clca3a1	3:144729676-144760977	WT	KO	OK	0.70608	3.17306	2.16797	3.34247	5e-05	0.00087998	yes
XLOC_008084	Cbr2	11:120729488-120732114	WT	KO	OK	19.8646	89.19	2.16668	3.82909	5e-05	0.00087998	yes
XLOC_012937	Gzmb	14:56258855-56262260	WT	KO	OK	0.795212	3.54942	2.15817	2.36157	5e-05	0.00087998	yes
XLOC_032124	Oas3	5:120753097-120777661	WT	KO	OK	1.88662	8.37362	2.15005	3.70069	5e-05	0.00087998	yes
XLOC_031895	Gbp4,Gbp8,Gbp9	5:105014149-105171805	WT	KO	OK	7.37544	32.668	2.14708	4.89839	5e-05	0.00087998	yes
XLOC_036454	Nlrp6	7:140920783-140929192	WT	KO	OK	4.17436	18.4692	2.14549	4.55158	5e-05	0.00087998	yes
XLOC_013613	Apol6	15:77015488-77057177	WT	KO	OK	1.46187	6.4417	2.13963	2.31525	5e-05	0.00087998	yes
XLOC_023132	Tgm2	2:158028496-158146436	WT	KO	OK	27.7428	122.209	2.13916	3.8446	5e-05	0.00087998	yes
XLOC_018702	Batf2	19:6134373-6172476	WT	KO	OK	7.12651	31.2543	2.13279	2.8298	5e-05	0.00087998	yes
XLOC_038754	Sfrp1	8:23411501-23449632	WT	KO	OK	1.0951	4.74766	2.11615	3.59551	5e-05	0.00087998	yes
XLOC_008689	Serpina3g	12:104236191-104241971	WT	KO	OK	3.29113	14.2579	2.11511	3.17763	5e-05	0.00087998	yes
XLOC_026258	Clca3b	3:144822622-144849357	WT	KO	OK	63.0732	268.047	2.08739	6.19015	5e-05	0.00087998	yes
XLOC_013846	Scn8a	15:100869857-101045938	WT	KO	OK	0.255644	1.0786	2.07695	0.705817	5e-05	0.00087998	yes
XLOC_006056	Slfn5	11:82910549-82964851	WT	KO	OK	1.2326	5.1905	2.07417	3.91675	5e-05	0.00087998	yes
XLOC_020937	Chac1	2:119351228-119354381	WT	KO	OK	1.03831	4.36838	2.07287	2.58648	5e-05	0.00087998	yes
XLOC_019470	Gm14446	19:34583313-34613401	WT	KO	OK	73.786	309.939	2.07057	6.15137	5e-05	0.00087998	yes
XLOC_040223	-	8:71789234-71792123	WT	KO	OK	0.229707	0.964075	2.06935	2.12239	5e-05	0.00087998	yes
XLOC_014249	Il2rb	15:78479203-78495136	WT	KO	OK	0.479486	2.00874	2.06673	2.55037	5e-05	0.00087998	yes
XLOC_040601	Pvrl1	9:43744575-43807454	WT	KO	OK	0.732937	3.06058	2.06204	3.19649	5e-05	0.00087998	yes
XLOC_038201	Lat	7:126363831-126369543	WT	KO	OK	0.727903	3.01833	2.05193	2.09119	5e-05	0.00087998	yes
XLOC_014500	5430421N21Rik,Krt83	15:101431047-101491512	WT	KO	OK	1.89389	7.84423	2.05028	2.94096	5e-05	0.00087998	yes
XLOC_023385	Ptk6	2:181191912-181202917	WT	KO	OK	1.79912	7.43551	2.04714	4.16586	5e-05	0.00087998	yes
XLOC_032123	Oas2	5:120730332-120749853	WT	KO	OK	1.27003	5.24281	2.04548	2.18895	5e-05	0.00087998	yes
XLOC_024437	-	3:104742196-104746056	WT	KO	OK	0.612856	2.49382	2.02474	2.62812	5e-05	0.00087998	yes
XLOC_044309	-	X:9328975-9332640	WT	KO	OK	1.37709	5.58451	2.01981	2.55212	5e-05	0.00087998	yes
XLOC_019152	BC021614	19:4057476-4059485	WT	KO	OK	5.02342	20.2482	2.01105	2.84514	5e-05	0.00087998	yes
XLOC_036479	Muc2	7:141744611-141754693	WT	KO	OK	109.457	440.541	2.00891	5.64304	5e-05	0.00087998	yes
XLOC_007434	Slc13a2	11:78394484-78422217	WT	KO	OK	3.30719	13.232	2.00036	3.66341	5e-05	0.00087998	yes
XLOC_041435	Piwil4	9:14696229-14740733	WT	KO	OK	0.395622	1.58272	2.00021	2.12009	5e-05	0.00087998	yes
XLOC_041396	Ccr2	9:124101949-124113557	WT	KO	OK	0.8518	3.39343	1.99416	3.19778	5e-05	0.00087998	yes
XLOC_033352	Gm1965	6:89141004-89147385	WT	KO	OK	0.569341	2.26313	1.99096	2.17346	5e-05	0.00087998	yes
XLOC_016316	H2-D1	17:35262729-35267499	WT	KO	OK	253.356	1005.84	1.98916	4.37958	5e-05	0.00087998	yes
XLOC_032363	Gm15753	5:137720353-137721740	WT	KO	OK	1.30043	5.14791	1.985	2.36881	5e-05	0.00087998	yes
XLOC_018266	Mzb1	18:35647265-35649367	WT	KO	OK	2.21432	8.69358	1.97308	2.20243	5e-05	0.00087998	yes
XLOC_013621	Apol9b	15:77729094-77736381	WT	KO	OK	1.02884	4.03522	1.97163	2.30919	5e-05	0.00087998	yes
XLOC_019232	Ccdc88b	19:6844622-6861666	WT	KO	OK	3.57386	13.9191	1.96151	4.9521	5e-05	0.00087998	yes
XLOC_031751	Jchain	5:88519808-88527891	WT	KO	OK	50.8904	197.017	1.95285	5.47146	5e-05	0.00087998	yes
XLOC_038039	Gm8995	7:106503940-106529189	WT	KO	OK	0.324847	1.25026	1.9444	3.04148	5e-05	0.00087998	yes
XLOC_007710	Krt10	11:99385253-99389370	WT	KO	OK	1.39947	5.3627	1.93808	2.84551	5e-05	0.00087998	yes
XLOC_035860	Rgma	7:73314002-73419899	WT	KO	OK	0.780929	2.97547	1.92985	1.81243	5e-05	0.00087998	yes
XLOC_019304	AW112010	19:11047600-11050566	WT	KO	OK	171.197	652.185	1.92962	6.55079	5e-05	0.00087998	yes
XLOC_015261	Socs1	16:10783807-10785536	WT	KO	OK	3.19136	12.1319	1.92656	2.49629	5e-05	0.00087998	yes
XLOC_029245	Isg15	4:156199423-156200818	WT	KO	OK	14.4849	55.054	1.92629	3.95695	5e-05	0.00087998	yes
XLOC_024644	Tifa	3:127788640-127838644	WT	KO	OK	12.7563	48.4823	1.92624	3.35604	5e-05	0.00087998	yes
XLOC_012177	Wdfy2	14:62836907-62961590	WT	KO	OK	5.03555	19.1053	1.92375	5.6393	5e-05	0.00087998	yes
XLOC_017088	Btnl6	17:34486698-34547651	WT	KO	OK	3.0864	11.6817	1.92026	2.51963	5e-05	0.00087998	yes
XLOC_035345	Ceacam10	7:24777145-24784672	WT	KO	OK	36.5029	137.577	1.91416	5.47157	5e-05	0.00087998	yes
XLOC_014524	Itgb7	15:102215871-102231935	WT	KO	OK	0.724643	2.70919	1.90252	1.93928	5e-05	0.00087998	yes
XLOC_019495	Rbp4	19:38116619-38125321	WT	KO	OK	3.72143	13.8609	1.89709	2.75724	5e-05	0.00087998	yes
XLOC_030457	Oasl2	5:114896935-114912304	WT	KO	OK	12.7049	47.2004	1.89341	4.46764	5e-05	0.00087998	yes
XLOC_010159	Cap2	13:46501847-46650240	WT	KO	OK	2.89481	10.721	1.88889	3.445	5e-05	0.00087998	yes
XLOC_014834	Rtp4	16:23609918-23614222	WT	KO	OK	7.6931	28.4799	1.88831	4.49486	5e-05	0.00087998	yes
XLOC_018953	Ifit2	19:34550673-34576894	WT	KO	OK	6.60819	24.4315	1.88641	5.38026	5e-05	0.00087998	yes
XLOC_044192	Asb11	X:164436993-164459170	WT	KO	OK	0.682469	2.50859	1.87804	1.99955	5e-05	0.00087998	yes
XLOC_017409	C3	17:57203969-57228136	WT	KO	OK	10.4921	38.3866	1.8713	4.02728	5e-05	0.00087998	yes
XLOC_017159	H2-T22	17:35994452-36042747	WT	KO	OK	15.0221	54.7637	1.86613	3.04777	5e-05	0.00087998	yes
XLOC_000287	Il18r1	1:40465551-40500854	WT	KO	OK	0.207257	0.754965	1.86499	1.56991	5e-05	0.00087998	yes
XLOC_002363	Wdfy1	1:79702261-79781445	WT	KO	OK	2.86576	10.4371	1.86473	2.64123	5e-05	0.00087998	yes
XLOC_035476	Dmkn	7:30763739-30781063	WT	KO	OK	4.08124	14.8008	1.8586	2.06955	5e-05	0.00087998	yes
XLOC_019438	Insl6	19:29321343-29325356	WT	KO	OK	8.99672	32.3749	1.84741	3.14767	5e-05	0.00087998	yes
XLOC_010986	Pitx1	13:55825050-55836192	WT	KO	OK	3.73681	13.4258	1.84513	2.62207	5e-05	0.00087998	yes
XLOC_018413	Ablim3	18:61799393-61911852	WT	KO	OK	0.473066	1.6985	1.84415	2.39426	5e-05	0.00087998	yes
XLOC_034101	Gimap3	6:48764471-48770867	WT	KO	OK	1.0095	3.61803	1.84157	2.14481	5e-05	0.00087998	yes
XLOC_036963	Cd177	7:24743980-24760333	WT	KO	OK	36.5604	130.324	1.83374	5.952	5e-05	0.00087998	yes
XLOC_040058	Hp	8:109575128-109579172	WT	KO	OK	15.967	56.4837	1.82274	4.09185	5e-05	0.00087998	yes
XLOC_028606	Slc5a9	4:111875368-111902918	WT	KO	OK	3.93575	13.8784	1.81814	2.49479	5e-05	0.00087998	yes
XLOC_027558	Wnt4	4:137277488-137299726	WT	KO	OK	0.800413	2.81285	1.81321	2.67496	5e-05	0.00087998	yes
XLOC_016327	H2-Q10	17:35470088-35474563	WT	KO	OK	2.55069	8.88152	1.79992	2.69726	5e-05	0.00087998	yes
XLOC_026637	Spink4	4:40920051-40931395	WT	KO	OK	6063.18	21077.8	1.79758	2.45473	5e-05	0.00087998	yes
XLOC_032349	Muc3a	5:137208812-137212587	WT	KO	OK	2.80693	9.71782	1.79164	3.04782	5e-05	0.00087998	yes
XLOC_037373	-	7:48752778-48778228	WT	KO	OK	1.01039	3.4933	1.78967	3.02175	5e-05	0.00087998	yes
XLOC_039302	Tat	8:109986063-109999803	WT	KO	OK	6.06285	20.7056	1.77195	3.30199	5e-05	0.00087998	yes
XLOC_034250	Igkv10-94,Igkv10-96	6:68631959-68704993	WT	KO	OK	20.2113	68.6623	1.76436	2.51972	5e-05	0.00087998	yes
XLOC_014173	Ly6a,Ly6c1	15:74994876-75315222	WT	KO	OK	602.56	2038.06	1.75802	4.5694	5e-05	0.00087998	yes
XLOC_008348	Agr2	12:35992906-36004087	WT	KO	OK	323.677	1091	1.75303	5.48007	5e-05	0.00087998	yes
XLOC_019075	Gsto1	19:47737560-47919299	WT	KO	OK	257.844	854.759	1.72902	4.37432	5e-05	0.00087998	yes
XLOC_012893	Efs	14:54916542-54926788	WT	KO	OK	0.715202	2.3535	1.71838	2.26583	5e-05	0.00087998	yes
XLOC_033220	Igkc,Igkj1,Igkj2,Igkj4,Igkj5	6:70719073-70740554	WT	KO	OK	519.228	1708	1.71786	4.65327	5e-05	0.00087998	yes
XLOC_038933	Npy1r	8:66697140-66706798	WT	KO	OK	0.632617	2.07398	1.713	2.20593	5e-05	0.00087998	yes
XLOC_009465	Igha,Ighj2,Ighj3,Ighj4	12:113254829-113429567	WT	KO	OK	381.377	1248.54	1.71095	4.01165	5e-05	0.00087998	yes
XLOC_024346	Reg4	3:98222155-98236748	WT	KO	OK	204.705	668.356	1.70707	5.54899	5e-05	0.00087998	yes
XLOC_005592	Fstl4	11:52764633-53192229	WT	KO	OK	0.419436	1.3682	1.70576	2.19859	5e-05	0.00087998	yes
XLOC_021395	Sgk2	2:162987329-163014244	WT	KO	OK	3.27449	10.6524	1.70184	3.13491	5e-05	0.00087998	yes
XLOC_012131	Atp12a	14:56365067-56388551	WT	KO	OK	23.2732	75.6098	1.6999	5.31433	5e-05	0.00087998	yes
XLOC_008981	Rsad2	12:26442751-26456452	WT	KO	OK	1.26124	4.09589	1.69934	2.36445	5e-05	0.00087998	yes
XLOC_013665	Fam83f	15:80671846-80703774	WT	KO	OK	2.54811	8.26076	1.69685	3.29659	5e-05	0.00087998	yes
XLOC_023513	Pkia	3:7366668-7445366	WT	KO	OK	0.518449	1.67839	1.6948	1.46206	5e-05	0.00087998	yes
XLOC_000532	Cps1	1:67123025-67231259	WT	KO	OK	0.833443	2.67452	1.68212	2.77648	5e-05	0.00087998	yes
XLOC_019012	4933411K16Rik,Hoga1	19:42045594-42071434	WT	KO	OK	2.52424	8.09668	1.68148	2.35232	5e-05	0.00087998	yes
XLOC_036477	Muc2	7:141699185-141701484	WT	KO	OK	15.5957	49.9773	1.68013	3.50716	5e-05	0.00087998	yes
XLOC_012203	Scara5	14:65666402-65764826	WT	KO	OK	0.688172	2.18824	1.66893	2.21317	5e-05	0.00087998	yes
XLOC_041577	St3gal4	9:35046574-35176061	WT	KO	OK	12.5964	39.9929	1.66674	3.87385	5e-05	0.00087998	yes
XLOC_026260	Clca4b	3:144910920-144932529	WT	KO	OK	117.529	372.143	1.66284	4.52367	5e-05	0.00087998	yes
XLOC_003354	Sertad4	1:192844487-192856246	WT	KO	OK	0.447858	1.41606	1.66077	1.60303	5e-05	0.00087998	yes
XLOC_014184	9030619P08Rik	15:75427605-75431829	WT	KO	OK	5.173	16.2442	1.65085	2.51212	5e-05	0.00087998	yes
XLOC_038920	Ddx60	8:61928086-62038223	WT	KO	OK	3.11567	9.71946	1.64133	2.26741	5e-05	0.00087998	yes
XLOC_036307	Aqp8	7:123462293-123468003	WT	KO	OK	4.02394	12.5159	1.63708	2.72186	5e-05	0.00087998	yes
XLOC_017743	Dsg3	18:20510239-20547428	WT	KO	OK	2.53256	7.84255	1.63073	3.65717	5e-05	0.00087998	yes
XLOC_034198	Fam13a	6:58932080-59024569	WT	KO	OK	1.19683	3.70394	1.62984	2.5016	5e-05	0.00087998	yes
XLOC_005663	1810065E05Rik	11:58421110-58426024	WT	KO	OK	8.54955	26.3925	1.62621	2.84973	5e-05	0.00087998	yes
XLOC_018897	Tmem252	19:24674007-24681627	WT	KO	OK	0.922491	2.82638	1.61535	2.22405	5e-05	0.00087998	yes
XLOC_042492	-	9:57346586-57348894	WT	KO	OK	2.48352	7.60609	1.61477	2.87842	5e-05	0.00087998	yes
XLOC_001470	Pyhin1	1:173630916-173647928	WT	KO	OK	0.334965	1.02483	1.6133	1.80737	5e-05	0.00087998	yes
XLOC_038688	Gm15284	8:21134641-21135598	WT	KO	OK	49.9028	152.234	1.6091	3.09103	5e-05	0.00087998	yes
XLOC_016980	Spdef	17:27714079-27729210	WT	KO	OK	8.7808	26.6465	1.60152	3.04363	5e-05	0.00087998	yes
XLOC_036476	Muc2	7:141690339-141698785	WT	KO	OK	17.699	53.7082	1.60147	2.45238	5e-05	0.00087998	yes
XLOC_004934	Lyz1	10:117287795-117292868	WT	KO	OK	770.356	2334.54	1.59954	3.84001	5e-05	0.00087998	yes
XLOC_040065	Chst4	8:110026823-110039334	WT	KO	OK	4.73459	14.3271	1.59743	3.19853	5e-05	0.00087998	yes
XLOC_015784	Mx1	16:97447034-97462907	WT	KO	OK	1.28433	3.86546	1.58963	1.57037	5e-05	0.00087998	yes
XLOC_029391	Steap4	5:7960456-7982213	WT	KO	OK	15.5994	46.8116	1.58537	4.97285	5e-05	0.00087998	yes
XLOC_006043	Ccl2	11:82028223-82038562	WT	KO	OK	5.78188	17.3038	1.58148	2.39019	5e-05	0.00087998	yes
XLOC_017201	Trim15	17:36860668-36867210	WT	KO	OK	22.3327	66.7329	1.57924	4.74195	5e-05	0.00087998	yes
XLOC_006044	Ccl7	11:82045711-82047525	WT	KO	OK	3.71396	11.0699	1.57561	2.0711	5e-05	0.00087998	yes
XLOC_021984	Stom	2:35313985-35336976	WT	KO	OK	27.497	81.7581	1.57209	5.13709	5e-05	0.00087998	yes
XLOC_008695	Serpina3n	12:104406724-104414330	WT	KO	OK	5.04247	14.8942	1.56255	3.25996	5e-05	0.00087998	yes
XLOC_012915	Tgm1	14:55700008-55713857	WT	KO	OK	4.1886	12.3184	1.55628	3.34215	5e-05	0.00087998	yes
XLOC_005886	Xaf1	11:72301628-72313733	WT	KO	OK	14.7238	43.2451	1.55438	2.22795	5e-05	0.00087998	yes
XLOC_006078	Wfdc18	11:83709014-83711348	WT	KO	OK	460.208	1346.64	1.54901	4.95281	5e-05	0.00087998	yes
XLOC_017202	Trim40	17:36881593-36894045	WT	KO	OK	25.3808	74.1229	1.54618	2.57435	5e-05	0.00087998	yes
XLOC_013409	Matn2	15:34306679-34436309	WT	KO	OK	0.927023	2.7071	1.54607	2.31355	5e-05	0.00087998	yes
XLOC_033993	2010107G12Rik	6:34945204-34988497	WT	KO	OK	3.01007	8.78951	1.54599	2.65484	5e-05	0.00087998	yes
XLOC_029094	Tnfrsf8	4:145257039-145334793	WT	KO	OK	1.88921	5.51019	1.54432	2.77804	5e-05	0.00087998	yes
XLOC_012950	Gjb2	14:57098599-57104702	WT	KO	OK	2.20231	6.36467	1.53107	2.71115	5e-05	0.00087998	yes
XLOC_020984	Duoxa2	2:122298899-122313730	WT	KO	OK	47.1579	136.128	1.52939	4.73911	5e-05	0.00087998	yes
XLOC_039780	Bst2	8:71534062-71537459	WT	KO	OK	21.7391	62.6374	1.52673	3.55177	5e-05	0.00087998	yes
XLOC_041090	A4gnt	9:99612501-99622752	WT	KO	OK	1.12136	3.22337	1.52331	2.28174	5e-05	0.00087998	yes
XLOC_005610	Irf1	11:53770013-53778374	WT	KO	OK	48.8261	138.923	1.50856	4.72068	5e-05	0.00087998	yes
XLOC_040880	Rab27a	9:73044853-73097629	WT	KO	OK	4.39321	12.4396	1.50159	3.32617	5e-05	0.00087998	yes
XLOC_014163	Ly6d	15:74762055-74763620	WT	KO	OK	139.12	393.185	1.49887	4.67638	5e-05	0.00087998	yes
XLOC_028107	Ccl21a	4:42735544-42856771	WT	KO	OK	14.6402	41.3298	1.49725	3.13853	5e-05	0.00087998	yes
XLOC_022779	Duox2	2:122278876-122298710	WT	KO	OK	31.5042	88.6073	1.49188	4.79881	5e-05	0.00087998	yes
XLOC_040025	Psmb10	8:105934332-105966115	WT	KO	OK	44.4859	124.577	1.48562	3.89692	5e-05	0.00087998	yes
XLOC_000409	Spats2l	1:57774161-57948394	WT	KO	OK	16.5823	46.191	1.47796	2.23386	5e-05	0.00087998	yes
XLOC_006075	Gm11430	11:83695263-83697574	WT	KO	OK	29.7599	82.8943	1.47791	2.09468	5e-05	0.00087998	yes
XLOC_038324	-	7:137556931-137564686	WT	KO	OK	1.27446	3.54171	1.47456	2.02888	5e-05	0.00087998	yes
XLOC_019632	Hspa12a	19:58795750-58860984	WT	KO	OK	2.00655	5.54545	1.46659	3.32185	5e-05	0.00087998	yes
XLOC_006093	Car4	11:84957785-84966044	WT	KO	OK	10.9385	30.2302	1.46657	2.60652	5e-05	0.00087998	yes
XLOC_039950	Ces1f	8:93256235-93279747	WT	KO	OK	1.11197	3.06022	1.46052	1.39776	5e-05	0.00087998	yes
XLOC_044847	Gyk	X:85701936-85776819	WT	KO	OK	9.45392	25.9403	1.45621	2.34924	5e-05	0.00087998	yes
XLOC_039178	Cpne2	8:94532989-94570529	WT	KO	OK	7.77761	21.1812	1.44538	2.43216	5e-05	0.00087998	yes
XLOC_016319	H2-Q2	17:35342241-35346762	WT	KO	OK	8.74643	23.7803	1.443	2.7271	5e-05	0.00087998	yes
XLOC_009185	Gpx2	12:76765537-76921412	WT	KO	OK	551.433	1497.62	1.44141	3.81522	5e-05	0.00087998	yes
XLOC_038239	Spn	7:127132231-127137823	WT	KO	OK	0.48571	1.31387	1.43566	1.89089	5e-05	0.00087998	yes
XLOC_017480	Xdh	17:73883907-73950182	WT	KO	OK	10.4305	28.1832	1.43403	4.5975	5e-05	0.00087998	yes
XLOC_016277	Notch4	17:34564267-34588526	WT	KO	OK	3.21202	8.67765	1.43382	1.36481	5e-05	0.00087998	yes
XLOC_023224	Sulf2	2:165992635-166155663	WT	KO	OK	13.8725	37.3808	1.43007	2.68445	5e-05	0.00087998	yes
XLOC_036258	Tmc5	7:118597296-118675086	WT	KO	OK	8.76415	23.5636	1.42687	4.15381	5e-05	0.00087998	yes
XLOC_040086	Mlkl	8:111310211-111338177	WT	KO	OK	11.3965	30.5128	1.42082	2.72614	5e-05	0.00087998	yes
XLOC_009410	Wars	12:108860029-108894174	WT	KO	OK	47.9849	128.03	1.41583	4.42124	5e-05	0.00087998	yes
XLOC_000680	Sp100	1:85501089-85709998	WT	KO	OK	5.14874	13.6889	1.41072	2.05575	5e-05	0.00087998	yes
XLOC_040599	Trim29	9:43310762-43336268	WT	KO	OK	8.33235	22.1434	1.41008	3.32701	5e-05	0.00087998	yes
XLOC_004396	Arg1	10:24915207-24930573	WT	KO	OK	36.1688	96.0239	1.40865	4.23982	5e-05	0.00087998	yes
XLOC_034385	Hk2	6:82725024-82774454	WT	KO	OK	31.5135	83.6238	1.40794	3.33179	5e-05	0.00087998	yes
XLOC_038086	Nlrp10	7:108921859-108930158	WT	KO	OK	1.26535	3.35632	1.40734	2.71669	5e-05	0.00087998	yes
XLOC_024348	Hmgcs2	3:98280434-98310738	WT	KO	OK	8.74036	23.1618	1.40598	3.92579	5e-05	0.00087998	yes
XLOC_014897	Slc12a8	16:33517327-33664135	WT	KO	OK	5.61842	14.8107	1.39841	3.1414	5e-05	0.00087998	yes
XLOC_017084	Btnl4	17:34466343-34477328	WT	KO	OK	4.25373	11.2039	1.3972	3.79314	5e-05	0.00087998	yes
XLOC_023119	Samhd1	2:157097532-157135265	WT	KO	OK	24.7206	65.086	1.39663	2.91665	5e-05	0.00087998	yes
XLOC_008237	Apob	12:7977647-8016835	WT	KO	OK	2.91816	7.681	1.39623	2.34305	5e-05	0.00087998	yes
XLOC_015351	Iglc1,Iglj1,Iglv1,Iglv2	16:19051366-19260859	WT	KO	OK	53.4794	140.547	1.394	2.48629	5e-05	0.00087998	yes
XLOC_000742	Ugt1a1,Ugt1a10,Ugt1a2,Ugt1a5,Ugt1a6a,Ugt1a6b,Ugt1a7c,Ugt1a8,Ugt1a9	1:88055387-88220002	WT	KO	OK	11.3887	29.8518	1.39022	2.72226	5e-05	0.00087998	yes
XLOC_020595	Ube2l6	2:84798827-84810335	WT	KO	OK	11.299	29.6159	1.39017	2.70439	5e-05	0.00087998	yes
XLOC_018955	Ifit1	19:34640870-34650009	WT	KO	OK	8.46408	22.1751	1.38951	3.6463	5e-05	0.00087998	yes
XLOC_015785	Fam3b	16:97466196-97504936	WT	KO	OK	29.9899	78.5211	1.3886	3.13396	5e-05	0.00087998	yes
XLOC_024118	Muc1	3:89229056-89233381	WT	KO	OK	9.26508	24.195	1.38483	1.76877	5e-05	0.00087998	yes
XLOC_035879	Isg20	7:78913423-78920362	WT	KO	OK	13.4643	35.1601	1.3848	2.76232	5e-05	0.00087998	yes
XLOC_033641	Clec2h	6:128662384-128677374	WT	KO	OK	28.8931	75.1463	1.37897	4.472	5e-05	0.00087998	yes
XLOC_024179	Sprr2a1,Sprr2a2	3:92215798-92256724	WT	KO	OK	1.62451	4.21293	1.37482	2.27285	5e-05	0.00087998	yes
XLOC_029462	Sema3e	5:14025275-14257243	WT	KO	OK	1.5412	3.99182	1.37299	2.88597	5e-05	0.00087998	yes
XLOC_031247	Cgref1	5:30933142-30945591	WT	KO	OK	8.46054	21.8607	1.36952	2.96217	5e-05	0.00087998	yes
XLOC_015483	Parp14	16:35832778-35871544	WT	KO	OK	9.2137	23.7404	1.36549	4.5217	5e-05	0.00087998	yes
XLOC_016377	Trim31	17:36897500-36911492	WT	KO	OK	17.4942	44.7902	1.35631	4.15819	5e-05	0.00087998	yes
XLOC_021604	Col9a3	2:180597789-180642708	WT	KO	OK	5.71727	14.622	1.35475	1.96455	5e-05	0.00087998	yes
XLOC_002299	Igfbp5	1:72857931-72874884	WT	KO	OK	16.7193	42.7169	1.35329	4.20809	5e-05	0.00087998	yes
XLOC_016391	H2-M3	17:37270219-37274486	WT	KO	OK	3.86114	9.86236	1.35291	2.37921	5e-05	0.00087998	yes
XLOC_008309	Cmpk2	12:26469203-26479836	WT	KO	OK	4.35584	11.0909	1.34835	2.97133	5e-05	0.00087998	yes
XLOC_039947	Ces1c	8:93099014-93154412	WT	KO	OK	1.55651	3.95772	1.34635	1.94488	5e-05	0.00087998	yes
XLOC_039229	Ces2e	8:104926259-104934672	WT	KO	OK	8.9572	22.6914	1.34103	3.35017	5e-05	0.00087998	yes
XLOC_009439	Ckb	12:111669354-111672338	WT	KO	OK	9.59921	24.2074	1.33446	2.6745	5e-05	0.00087998	yes
XLOC_023630	Tnfsf10	3:27317027-27342427	WT	KO	OK	7.35801	18.39	1.32153	3.88579	5e-05	0.00087998	yes
XLOC_001044	Pigr	1:130826683-130852249	WT	KO	OK	163.652	408.963	1.32134	3.07971	5e-05	0.00087998	yes
XLOC_025410	Sptssb	3:69819541-69861369	WT	KO	OK	23.2233	57.7727	1.31482	2.77176	5e-05	0.00087998	yes
XLOC_032128	Oas1a,Oas1g	5:120861420-120907521	WT	KO	OK	23.1705	57.24	1.30473	3.45216	5e-05	0.00087998	yes
XLOC_025625	Sprr1a	3:92483951-92485895	WT	KO	OK	52.3604	128.707	1.29754	3.27009	5e-05	0.00087998	yes
XLOC_029169	H6pd	4:149976663-150009023	WT	KO	OK	12.0957	29.6783	1.29492	2.76918	5e-05	0.00087998	yes
XLOC_012756	Ero1l	14:45283091-45318729	WT	KO	OK	9.24989	22.6549	1.29231	4.05585	5e-05	0.00087998	yes
XLOC_012641	2610528A11Rik	14:37102139-37114022	WT	KO	OK	85.5691	209.391	1.29104	3.7818	5e-05	0.00087998	yes
XLOC_022115	Ly75	2:60292102-60383303	WT	KO	OK	2.00565	4.90001	1.28872	3.09766	5e-05	0.00087998	yes
XLOC_018734	Pla2g16	19:7557458-7588545	WT	KO	OK	14.321	34.97	1.28799	3.1395	5e-05	0.00087998	yes
XLOC_030082	Ugt2b35	5:87000854-87013883	WT	KO	OK	4.47199	10.9074	1.28631	3.16004	5e-05	0.00087998	yes
XLOC_018191	Dsc3	18:19960929-20002319	WT	KO	OK	0.928389	2.26028	1.2837	2.14527	5e-05	0.00087998	yes
XLOC_029212	Tnfrsf14	4:154918340-154928563	WT	KO	OK	6.24398	15.1631	1.28003	1.48838	5e-05	0.00087998	yes
XLOC_017030	Notch3	17:32113428-32166880	WT	KO	OK	0.892221	2.15497	1.2722	2.18233	5e-05	0.00087998	yes
XLOC_007607	Tmem92	11:94755041-94862293	WT	KO	OK	8.04211	19.3109	1.26377	3.24985	5e-05	0.00087998	yes
XLOC_033579	C1ra	6:124512631-124523440	WT	KO	OK	4.2397	10.1742	1.26288	2.77359	5e-05	0.00087998	yes
XLOC_011007	Slc28a3	13:58545398-58610877	WT	KO	OK	2.11568	5.0664	1.25984	2.50571	5e-05	0.00087998	yes
XLOC_037990	Trim30a	7:104409024-104465193	WT	KO	OK	2.63496	6.30944	1.25973	2.35955	5e-05	0.00087998	yes
XLOC_026261	Clca4a	3:144947560-144982560	WT	KO	OK	31.4554	75.3037	1.25941	4.28926	5e-05	0.00087998	yes
XLOC_036252	Nucb2	7:116504368-116540554	WT	KO	OK	6.86485	16.3997	1.25637	2.67632	5e-05	0.00087998	yes
XLOC_014076	Enpp2	15:54838897-54952578	WT	KO	OK	1.58202	3.77847	1.25603	2.09005	5e-05	0.00087998	yes
XLOC_030293	Spp1	5:104435117-104441050	WT	KO	OK	46.3426	110.292	1.25092	3.61798	5e-05	0.00087998	yes
XLOC_021987	Ggta1	2:35400178-35464414	WT	KO	OK	2.35386	5.59921	1.2502	2.18488	5e-05	0.00087998	yes
XLOC_034019	Parp12	6:39086409-39118349	WT	KO	OK	19.356	45.8863	1.24528	4.10283	5e-05	0.00087998	yes
XLOC_032822	Akr1b8	6:34354118-34368463	WT	KO	OK	41.4758	98.2753	1.24456	3.89451	5e-05	0.00087998	yes
XLOC_007497	Ccl6	11:83582055-83623693	WT	KO	OK	93.0766	220.261	1.24273	3.86049	5e-05	0.00087998	yes
XLOC_010073	Serpinb9	13:33003249-33017957	WT	KO	OK	2.69622	6.37486	1.24146	2.69501	5e-05	0.00087998	yes
XLOC_018977	Ffar4	19:38092718-38114565	WT	KO	OK	10.7773	25.4426	1.23925	2.49346	5e-05	0.00087998	yes
XLOC_004070	Mgat4c	10:101681486-102391661	WT	KO	OK	21.3175	50.3035	1.23862	4.07615	5e-05	0.00087998	yes
XLOC_032940	Sval1	6:41951629-41956098	WT	KO	OK	210.506	495.897	1.23618	3.93212	5e-05	0.00087998	yes
XLOC_033777	Rep15	6:147032280-147034245	WT	KO	OK	12.1602	28.5672	1.23219	2.51504	5e-05	0.00087998	yes
XLOC_038720	Defa17	8:21655779-21656735	WT	KO	OK	28.3639	66.5251	1.22984	2.09449	5e-05	0.00087998	yes
XLOC_022602	Rcn1	2:105386290-105399319	WT	KO	OK	3.14372	7.36712	1.22863	2.4661	5e-05	0.00087998	yes
XLOC_034154	Nod1	6:54923941-54972612	WT	KO	OK	1.9234	4.50424	1.22763	2.25074	5e-05	0.00087998	yes
XLOC_040311	Mmp7	9:7628230-7699585	WT	KO	OK	369.076	862.783	1.22508	3.70321	5e-05	0.00087998	yes
XLOC_030752	Rasa4	5:136083915-136111860	WT	KO	OK	7.83145	18.3011	1.22458	2.31475	5e-05	0.00087998	yes
XLOC_028752	Mfsd2a	4:122946849-122961188	WT	KO	OK	9.81342	22.9275	1.22425	2.31214	5e-05	0.00087998	yes
XLOC_026737	Aldh1b1	4:45799021-45804604	WT	KO	OK	17.0883	39.8796	1.22264	2.12719	5e-05	0.00087998	yes
XLOC_024169	S100a8	3:90668977-90670035	WT	KO	OK	142.644	331.3	1.21572	3.52261	5e-05	0.00087998	yes
XLOC_024495	Psrc1	3:108383838-108388231	WT	KO	OK	11.3263	26.2544	1.21288	2.38505	5e-05	0.00087998	yes
XLOC_034508	Lrig1	6:94500313-94700158	WT	KO	OK	10.116	23.444	1.21258	3.26991	5e-05	0.00087998	yes
XLOC_028789	Zc3h12a	4:125118422-125127840	WT	KO	OK	19.6913	45.5818	1.2109	2.89558	5e-05	0.00087998	yes
XLOC_030766	Muc3	5:137131777-137166121	WT	KO	OK	56.5405	130.739	1.20933	2.85241	5e-05	0.00087998	yes
XLOC_037322	Saa3	7:46711997-46715676	WT	KO	OK	97.9535	226.162	1.20719	3.2365	5e-05	0.00087998	yes
XLOC_033105	Atoh1	6:64729145-64731233	WT	KO	OK	5.97483	13.791	1.20675	2.51596	5e-05	0.00087998	yes
XLOC_017106	C2,Cfb,Gm20547	17:34856373-34898265	WT	KO	OK	44.9396	103.573	1.20459	3.37055	5e-05	0.00087998	yes
XLOC_004806	Nr1h4	10:89454233-89533607	WT	KO	OK	7.1768	16.5239	1.20314	2.76935	5e-05	0.00087998	yes
XLOC_008881	Ptprn2	12:116485719-117337022	WT	KO	OK	1.91393	4.36739	1.19024	2.28766	5e-05	0.00087998	yes
XLOC_032002	Adrbk2	5:112910481-113015823	WT	KO	OK	1.38222	3.14531	1.18621	2.08497	5e-05	0.00087998	yes
XLOC_014781	B3gnt5	16:19760207-19772753	WT	KO	OK	18.1528	41.2121	1.18288	2.67137	5e-05	0.00087998	yes
XLOC_016896	Prss22	17:23993532-24000694	WT	KO	OK	22.22	50.3746	1.18084	2.97833	5e-05	0.00087998	yes
XLOC_022678	Grem1	2:113746163-113758646	WT	KO	OK	4.56761	10.336	1.17816	3.03644	5e-05	0.00087998	yes
XLOC_002744	Prelp	1:133897198-133932208	WT	KO	OK	3.58584	8.05784	1.16808	2.50705	5e-05	0.00087998	yes
XLOC_019310	Ms4a12	19:11196816-11299886	WT	KO	OK	8.53648	19.1593	1.16633	2.25471	5e-05	0.00087998	yes
XLOC_007289	Alox15	11:70344142-70352090	WT	KO	OK	24.3305	54.5995	1.16612	2.88955	5e-05	0.00087998	yes
XLOC_039661	Stox2	8:47180047-47446362	WT	KO	OK	0.621347	1.39306	1.16478	1.92539	5e-05	0.00087998	yes
XLOC_016991	Clps	17:28558209-28560766	WT	KO	OK	25.2256	56.4154	1.1612	2.34627	5e-05	0.00087998	yes
XLOC_033723	Mgst1	6:138140315-138156755	WT	KO	OK	90.0615	201.354	1.16075	3.08728	5e-05	0.00087998	yes
XLOC_035837	1810008I18Rik	7:65803110-65808522	WT	KO	OK	3.63475	8.08738	1.15382	2.22087	5e-05	0.00087998	yes
XLOC_033111	Tnip3	6:65590216-65647141	WT	KO	OK	28.1796	62.6445	1.15254	2.67721	5e-05	0.00087998	yes
XLOC_005214	Selm	11:3514683-3517351	WT	KO	OK	35.2031	77.9938	1.14766	2.54771	5e-05	0.00087998	yes
XLOC_018320	Prelid2	18:41875600-41951239	WT	KO	OK	11.0781	24.5235	1.14645	2.13523	5e-05	0.00087998	yes
XLOC_005776	9130409J20Rik	11:66905720-66965771	WT	KO	OK	9.1669	20.2187	1.14119	2.84739	5e-05	0.00087998	yes
XLOC_010829	Gmds	13:31819578-32338712	WT	KO	OK	62.193	137.162	1.14106	3.72416	5e-05	0.00087998	yes
XLOC_038215	Nupr1	7:126623244-126630861	WT	KO	OK	115.581	253.987	1.13585	3.5071	5e-05	0.00087998	yes
XLOC_016376	Trim10	17:36869573-36877833	WT	KO	OK	5.96897	12.9948	1.12238	2.12656	5e-05	0.00087998	yes
XLOC_033083	Herc6	6:57580991-57665586	WT	KO	OK	1.74815	3.80157	1.12077	2.47233	5e-05	0.00087998	yes
XLOC_004223	Stat2	10:128270546-128292849	WT	KO	OK	9.04624	19.6431	1.11863	3.12846	5e-05	0.00087998	yes
XLOC_020447	Dhrs9	2:69380407-69408021	WT	KO	OK	14.508	31.4823	1.11769	3.56202	5e-05	0.00087998	yes
XLOC_017017	Tff3	17:31125305-31129646	WT	KO	OK	631.43	1364.75	1.11194	3.70109	5e-05	0.00087998	yes
XLOC_011207	Iqgap2	13:95627176-95891922	WT	KO	OK	16.8875	36.4409	1.1096	3.83664	5e-05	0.00087998	yes
XLOC_018925	Il33	19:29925113-29960718	WT	KO	OK	13.4452	28.9811	1.10802	2.89341	5e-05	0.00087998	yes
XLOC_006058	Slfn2,Slfn4	11:83065048-83190221	WT	KO	OK	33.7507	72.5731	1.10452	3.45311	5e-05	0.00087998	yes
XLOC_040049	Nqo1	8:107387992-107403231	WT	KO	OK	13.6623	29.3263	1.10199	2.4081	5e-05	0.00087998	yes
XLOC_033504	Cxcl12	6:117168534-117181367	WT	KO	OK	4.34624	9.32889	1.10194	1.99211	5e-05	0.00087998	yes
XLOC_033331	Gfpt1	6:87038555-87092197	WT	KO	OK	38.9912	83.6095	1.10052	3.14283	5e-05	0.00087998	yes
XLOC_021941	Lcn2	2:32384632-32388252	WT	KO	OK	133.515	285.544	1.09671	2.94441	5e-05	0.00087998	yes
XLOC_032133	Trafd1	5:121371723-121393465	WT	KO	OK	20.1415	43.0429	1.09561	2.46905	5e-05	0.00087998	yes
XLOC_038237	Zg16	7:127050103-127052678	WT	KO	OK	423.23	901.24	1.09047	3.18387	5e-05	0.00087998	yes
XLOC_038723	Defa24	8:21695011-21735473	WT	KO	OK	695.257	1475.07	1.08517	2.42827	5e-05	0.00087998	yes
XLOC_019208	Gm27702,Neat1	19:5824651-5845478	WT	KO	OK	95.9119	203.14	1.08269	3.23849	5e-05	0.00087998	yes
XLOC_033649	Clec2d	6:129180614-129186534	WT	KO	OK	18.061	38.1236	1.07781	2.75372	5e-05	0.00087998	yes
XLOC_022822	Mall	2:127704385-127729932	WT	KO	OK	26.2418	55.3829	1.07757	3.40695	5e-05	0.00087998	yes
XLOC_040299	Casp1	9:5298516-5307439	WT	KO	OK	34.4879	72.57	1.07328	3.42004	5e-05	0.00087998	yes
XLOC_016456	Clic5	17:44135600-44280226	WT	KO	OK	7.22791	15.1713	1.06969	3.3066	5e-05	0.00087998	yes
XLOC_001245	Rnasel	1:153749425-153764277	WT	KO	OK	34.3304	71.7523	1.06354	3.41892	5e-05	0.00087998	yes
XLOC_043084	Slc6a14	X:21714895-21742355	WT	KO	OK	21.6746	45.2438	1.06172	3.41569	5e-05	0.00087998	yes
XLOC_027313	Guca2a	4:119637703-119639473	WT	KO	OK	97.6931	203.497	1.05868	3.07776	5e-05	0.00087998	yes
XLOC_037916	Trim21	7:102557921-102565469	WT	KO	OK	3.9482	8.22228	1.05834	2.43787	5e-05	0.00087998	yes
XLOC_012924	Cma1	14:55941452-55944661	WT	KO	OK	8.97332	18.6666	1.05675	2.02863	5e-05	0.00087998	yes
XLOC_026132	Ccdc109b	3:129914959-129970206	WT	KO	OK	7.46296	15.4758	1.0522	1.71716	5e-05	0.00087998	yes
XLOC_041436	Fut4	9:14748318-14752122	WT	KO	OK	7.86026	16.2837	1.05078	2.74464	5e-05	0.00087998	yes
XLOC_017955	Gramd3	18:56400349-56503859	WT	KO	OK	9.32375	19.2841	1.04843	2.82087	5e-05	0.00087998	yes
XLOC_037700	AU020206	7:75769043-75782120	WT	KO	OK	8.88231	18.3389	1.0459	2.04048	5e-05	0.00087998	yes
XLOC_034696	Tapbpl	6:125215509-125247472	WT	KO	OK	16.0534	33.0491	1.04173	2.84401	5e-05	0.00087998	yes
XLOC_030145	Areg	5:91139598-91148432	WT	KO	OK	21.1298	43.4153	1.03892	2.73108	5e-05	0.00087998	yes
XLOC_029246	Plekhn1	4:156215867-156228734	WT	KO	OK	5.47258	11.242	1.0386	2.09127	5e-05	0.00087998	yes
XLOC_019103	Casp7	19:56396787-56442348	WT	KO	OK	32.3405	66.3688	1.03716	3.45232	5e-05	0.00087998	yes
XLOC_040272	-	8:112938147-112938515	WT	KO	OK	83.3266	170.701	1.03462	2.37652	5e-05	0.00087998	yes
XLOC_030761	Cldn15	5:136966615-136975858	WT	KO	OK	6.14888	12.5321	1.02723	2.11058	5e-05	0.00087998	yes
XLOC_033846	Asns	6:7675115-7693254	WT	KO	OK	20.9581	42.7028	1.02683	2.60815	5e-05	0.00087998	yes
XLOC_020373	Galnt5	2:57997883-58052864	WT	KO	OK	1.87522	3.81165	1.02335	2.09909	5e-05	0.00087998	yes
XLOC_023537	Fabp5	3:9943025-10016607	WT	KO	OK	13.9216	28.1597	1.01631	2.07374	5e-05	0.00087998	yes
XLOC_041908	Gcnt3	9:70031495-70038088	WT	KO	OK	7.18103	14.5087	1.01465	2.90988	5e-05	0.00087998	yes
XLOC_038371	Irf7	7:141228783-141266481	WT	KO	OK	44.6354	89.9811	1.01143	1.98084	5e-05	0.00087998	yes
XLOC_036980	Ceacam1,Ceacam2	7:25461700-25540004	WT	KO	OK	244.191	492.062	1.01083	2.6797	5e-05	0.00087998	yes
XLOC_019305	Ms4a8a	19:11067470-11081102	WT	KO	OK	238.886	481.238	1.01043	3.46476	5e-05	0.00087998	yes
XLOC_018331	Spink1	18:43728068-43737237	WT	KO	OK	531.566	1069.61	1.00877	3.24704	5e-05	0.00087998	yes
XLOC_036564	Ptprh	7:4548599-4604041	WT	KO	OK	10.1901	20.4883	1.00764	3.08933	5e-05	0.00087998	yes
XLOC_022915	Jag1	2:137081454-137116687	WT	KO	OK	3.1319	6.28304	1.00443	2.23487	5e-05	0.00087998	yes
XLOC_017477	Capn13	17:73306456-73399296	WT	KO	OK	8.73228	17.5021	1.0031	2.66301	5e-05	0.00087998	yes
XLOC_012492	Oit1	14:8348939-8378763	WT	KO	OK	220.909	442.751	1.00304	3.32918	5e-05	0.00087998	yes
XLOC_022721	Ppp1r14d	2:119218118-119229906	WT	KO	OK	47.0277	94.2425	1.00286	2.81363	5e-05	0.00087998	yes
XLOC_031527	Tlr1	5:64924678-64933563	WT	KO	OK	9.19726	18.3925	0.999843	2.36086	5e-05	0.00087998	yes
XLOC_006967	9930111J21Rik1,Psme2b	11:48887421-49135387	WT	KO	OK	136.72	272.871	0.996993	2.31532	5e-05	0.00087998	yes
XLOC_042208	Acpp	9:104288270-104337728	WT	KO	OK	3.7969	7.55746	0.993079	2.26136	5e-05	0.00087998	yes
XLOC_010589	Pfkp	13:6548156-6648777	WT	KO	OK	31.2614	62.2221	0.993044	2.03675	5e-05	0.00087998	yes
XLOC_016448	Adgrf1	17:43270317-43326580	WT	KO	OK	7.01772	13.9362	0.989758	2.41158	5e-05	0.00087998	yes
XLOC_030277	Ptpn13	5:103425191-103598412	WT	KO	OK	4.25447	8.42547	0.985779	2.74807	5e-05	0.00087998	yes
XLOC_029699	Hgfac	5:35041508-35048461	WT	KO	OK	40.1946	79.4867	0.983713	2.3352	5e-05	0.00087998	yes
XLOC_003126	Itln1	1:171518121-171541394	WT	KO	OK	101.987	201.631	0.983325	3.22946	5e-05	0.00087998	yes
XLOC_029093	Tnfrsf1b	4:145211990-145248860	WT	KO	OK	21.5045	42.4961	0.98269	2.5434	5e-05	0.00087998	yes
XLOC_016989	Fkbp5	17:28399094-28517524	WT	KO	OK	5.5392	10.9402	0.981894	1.90288	5e-05	0.00087998	yes
XLOC_039357	Atp2c2	8:119700008-119757718	WT	KO	OK	11.3531	22.2884	0.973204	2.61005	5e-05	0.00087998	yes
XLOC_011336	Nnt	13:119335447-119409458	WT	KO	OK	7.07833	13.7941	0.96257	2.4704	5e-05	0.00087998	yes
XLOC_018862	Gna14	19:16435666-16610818	WT	KO	OK	13.5552	26.3616	0.95959	2.78343	5e-05	0.00087998	yes
XLOC_039709	BC030870	8:65083718-65129611	WT	KO	OK	23.783	46.2384	0.959162	2.62069	5e-05	0.00087998	yes
XLOC_015198	B3galt5	16:96235800-96319860	WT	KO	OK	38.5836	74.6663	0.952469	2.84227	5e-05	0.00087998	yes
XLOC_037680	Mctp2	7:72076685-72306595	WT	KO	OK	2.30028	4.45053	0.952169	2.30445	5e-05	0.00087998	yes
XLOC_014169	2010109I03Rik	15:74876986-74897021	WT	KO	OK	110.686	213.962	0.950881	3.00477	5e-05	0.00087998	yes
XLOC_015943	Agpat4	17:12118703-12219645	WT	KO	OK	13.1312	25.3542	0.949231	1.96481	5e-05	0.00087998	yes
XLOC_013923	Osmr	15:6813576-6874969	WT	KO	OK	3.26457	6.30147	0.948797	2.00859	5e-05	0.00087998	yes
XLOC_031857	Plac8	5:100553724-100572255	WT	KO	OK	1060.61	2046.78	0.948468	2.74677	5e-05	0.00087998	yes
XLOC_012920	Ripk3	14:55784995-55788857	WT	KO	OK	21.8115	41.9314	0.942942	2.80709	5e-05	0.00087998	yes
XLOC_000783	Ramp1	1:91179821-91225196	WT	KO	OK	7.1	13.6211	0.939957	2.10549	5e-05	0.00087998	yes
XLOC_022781	Shf	2:122348891-122369162	WT	KO	OK	23.4695	45.0245	0.939922	1.94704	5e-05	0.00087998	yes
XLOC_009350	Ifi27l2a,Ifi27l2b	12:103442166-103457277	WT	KO	OK	49.2942	94.4417	0.938007	1.94346	5e-05	0.00087998	yes
XLOC_015704	Cldn8	16:88560827-88563183	WT	KO	OK	13.2291	25.3358	0.93746	2.58248	5e-05	0.00087998	yes
XLOC_041677	Nlrx1	9:44252671-44268599	WT	KO	OK	7.12134	13.6237	0.935896	2.42336	5e-05	0.00087998	yes
XLOC_036062	Pde2a	7:101421690-101512829	WT	KO	OK	5.70286	10.8805	0.931989	2.31595	5e-05	0.00087998	yes
XLOC_012277	Epsti1	14:77903965-78002656	WT	KO	OK	11.1796	21.271	0.92802	2.40577	5e-05	0.00087998	yes
XLOC_026283	Adgrl2	3:148815582-149004031	WT	KO	OK	6.52002	12.3965	0.92698	1.79108	5e-05	0.00087998	yes
XLOC_034646	Apobec1	6:122577791-122602444	WT	KO	OK	20.2752	38.5436	0.926771	2.5092	5e-05	0.00087998	yes
XLOC_022130	Ifih1	2:62593396-62646255	WT	KO	OK	10.6333	20.1131	0.919542	1.93457	5e-05	0.00087998	yes
XLOC_037035	Kcnk6	7:29221927-29232522	WT	KO	OK	5.65377	10.6871	0.918591	2.4954	5e-05	0.00087998	yes
XLOC_040814	Dapk2	9:66152316-66272465	WT	KO	OK	11.7069	22.0519	0.913541	2.2361	5e-05	0.00087998	yes
XLOC_012117	Psme1	14:55578122-55585302	WT	KO	OK	144.881	272.801	0.912987	3.00441	5e-05	0.00087998	yes
XLOC_008326	Slc26a3	12:31390870-31473917	WT	KO	OK	6.56096	12.3213	0.909178	1.99052	5e-05	0.00087998	yes
XLOC_010833	Serpinb1a,Serpinb1c	13:32842080-32898161	WT	KO	OK	134.64	252.635	0.907944	3.06913	5e-05	0.00087998	yes
XLOC_040921	Gsta4	9:78191965-78209348	WT	KO	OK	90.1524	168.95	0.906156	2.84133	5e-05	0.00087998	yes
XLOC_036448	Urah	7:140835017-140846769	WT	KO	OK	32.6463	61.0724	0.903602	2.08562	5e-05	0.00087998	yes
XLOC_004355	Tnfaip3	10:19000909-19015657	WT	KO	OK	11.746	21.969	0.903291	2.79363	5e-05	0.00087998	yes
XLOC_000137	Gsta3	1:21218574-21283745	WT	KO	OK	32.2249	60.2079	0.901776	2.42778	5e-05	0.00087998	yes
XLOC_005899	Atp2a3	11:72961168-72993044	WT	KO	OK	54.075	100.935	0.900394	2.64234	5e-05	0.00087998	yes
XLOC_022808	Sppl2a	2:126890388-126933235	WT	KO	OK	72.6226	135.554	0.90038	1.79586	5e-05	0.00087998	yes
XLOC_017928	Tnfaip8	18:49979426-50107173	WT	KO	OK	30.2287	56.3475	0.898433	2.40812	5e-05	0.00087998	yes
XLOC_006340	Ifi35	11:101448406-101458698	WT	KO	OK	23.4398	43.6693	0.89766	2.48564	5e-05	0.00087998	yes
XLOC_007712	Krt20	11:99428402-99438150	WT	KO	OK	175.927	327.453	0.896314	2.85064	5e-05	0.00087998	yes
XLOC_029764	Cd38	5:43868383-43912375	WT	KO	OK	50.1168	92.8963	0.890328	2.9458	5e-05	0.00087998	yes
XLOC_014911	Parp9	16:35926510-36037131	WT	KO	OK	34.8775	64.476	0.886466	1.55403	5e-05	0.00087998	yes
XLOC_034840	Gucy2c	6:136697284-136781765	WT	KO	OK	15.4958	28.515	0.879846	2.87002	5e-05	0.00087998	yes
XLOC_039174	Herpud1	8:94377913-94395444	WT	KO	OK	66.8589	122.858	0.877801	2.55456	5e-05	0.00087998	yes
XLOC_003998	Slc5a8	10:88885991-88929505	WT	KO	OK	5.54792	10.188	0.876844	2.27562	5e-05	0.00087998	yes
XLOC_008943	Pqlc3	12:16988647-17000408	WT	KO	OK	7.35217	13.4923	0.8759	1.80842	5e-05	0.00087998	yes
XLOC_006709	Igfbp3	11:7206085-7213923	WT	KO	OK	27.4953	50.2343	0.869487	2.3847	5e-05	0.00087998	yes
XLOC_028913	Sfn	4:133600551-133602168	WT	KO	OK	86.5601	158.067	0.868759	2.63422	5e-05	0.00087998	yes
XLOC_012632	Ldb3	14:34526639-34588681	WT	KO	OK	4.07486	7.43683	0.867937	2.02855	5e-05	0.00087998	yes
XLOC_023561	Car13	3:14641726-14663820	WT	KO	OK	6.66402	12.1191	0.862823	2.18387	5e-05	0.00087998	yes
XLOC_017158	H2-T23	17:35994452-36042747	WT	KO	OK	66.6636	120.489	0.853925	2.26761	5e-05	0.00087998	yes
XLOC_039785	B3gnt3	8:71676295-71701800	WT	KO	OK	53.0627	95.8628	0.853272	2.18907	5e-05	0.00087998	yes
XLOC_040087	Fa2h	8:111345134-111393824	WT	KO	OK	7.75517	13.9859	0.850747	1.88235	5e-05	0.00087998	yes
XLOC_033644	BC064078,Clec2f,Gm16187	6:128914216-129029755	WT	KO	OK	12.4623	22.4404	0.848528	2.16971	5e-05	0.00087998	yes
XLOC_013722	Fbln1	15:85205948-85286535	WT	KO	OK	12.9085	23.2272	0.847492	2.12469	5e-05	0.00087998	yes
XLOC_023308	Ctsz	2:174415803-174439039	WT	KO	OK	83.0728	149.423	0.846951	2.53404	5e-05	0.00087998	yes
XLOC_036868	Igsf23	7:19935656-19950772	WT	KO	OK	24.9768	44.7715	0.841993	2.51119	5e-05	0.00087998	yes
XLOC_019440	Plgrkt	19:29348598-29367390	WT	KO	OK	56.6556	101.504	0.84124	2.41921	5e-05	0.00087998	yes
XLOC_044089	Kdm5c	X:152233019-152276408	WT	KO	OK	25.0342	44.8444	0.841026	1.89183	5e-05	0.00087998	yes
XLOC_025605	S100a9	3:90692631-90695721	WT	KO	OK	186.631	333.718	0.838443	2.51809	5e-05	0.00087998	yes
XLOC_016170	Ppard	17:28232753-28301470	WT	KO	OK	25.8802	46.2469	0.837508	2.13785	5e-05	0.00087998	yes
XLOC_039685	Galnt7	8:57522559-57653032	WT	KO	OK	14.2639	25.4636	0.836067	2.43644	5e-05	0.00087998	yes
XLOC_043955	Cldn2	X:139800827-139811386	WT	KO	OK	41.2157	73.3207	0.831027	2.71035	5e-05	0.00087998	yes
XLOC_021245	Srxn1	2:152104940-152111467	WT	KO	OK	30.0475	53.404	0.829704	2.40534	5e-05	0.00087998	yes
XLOC_033468	Il17rc	6:113471454-113483159	WT	KO	OK	17.7139	31.4154	0.826591	2.32306	5e-05	0.00087998	yes
XLOC_011009	Golm1	13:59634995-59675784	WT	KO	OK	128.302	226.106	0.817455	2.53369	5e-05	0.00087998	yes
XLOC_033814	Hepacam2	6:3457084-3498298	WT	KO	OK	12.3572	21.7704	0.817015	2.11689	5e-05	0.00087998	yes
XLOC_019410	Pip5k1b	19:24294793-24555872	WT	KO	OK	14.3102	25.1553	0.81382	2.1527	5e-05	0.00087998	yes
XLOC_027148	Ttc22	4:106622120-106640452	WT	KO	OK	14.4885	25.4529	0.812919	2.28993	5e-05	0.00087998	yes
XLOC_009333	Tc2n	12:101645442-101718523	WT	KO	OK	12.9438	22.7355	0.812686	1.98524	5e-05	0.00087998	yes
XLOC_036045	Kcne3	7:100176669-100187044	WT	KO	OK	96.841	169.739	0.809632	2.13362	5e-05	0.00087998	yes
XLOC_032708	Cftr	6:18170353-18322768	WT	KO	OK	4.51405	7.91074	0.809391	1.99838	5e-05	0.00087998	yes
XLOC_040400	Icam1	9:21015959-21028813	WT	KO	OK	16.8463	29.4263	0.80467	2.36354	5e-05	0.00087998	yes
XLOC_038317	Clrn3	7:135511465-135528654	WT	KO	OK	17.4173	30.2633	0.79705	2.58347	5e-05	0.00087998	yes
XLOC_038784	Eif4ebp1	8:27260326-27314787	WT	KO	OK	24.3432	42.2434	0.79521	1.84594	5e-05	0.00087998	yes
XLOC_016525	Plcl2	17:50509546-50688493	WT	KO	OK	7.3673	12.7757	0.794194	2.23837	5e-05	0.00087998	yes
XLOC_025593	Creb3l4	3:90236623-90244463	WT	KO	OK	11.4778	19.8963	0.793653	1.85013	5e-05	0.00087998	yes
XLOC_027222	Pdzk1ip1	4:115088707-115093899	WT	KO	OK	50.8525	88.1308	0.793328	2.07547	5e-05	0.00087998	yes
XLOC_012118	Irf9,Rnf31	14:55591707-55610030	WT	KO	OK	29.7432	51.5388	0.793097	1.7258	5e-05	0.00087998	yes
XLOC_041029	Plscr1	9:92249749-92272278	WT	KO	OK	48.3993	83.8219	0.79234	2.56906	5e-05	0.00087998	yes
XLOC_029989	Nipal1	5:72647794-72671078	WT	KO	OK	7.82808	13.499	0.786125	1.75237	5e-05	0.00087998	yes
XLOC_020990	AA467197	2:122636985-122641191	WT	KO	OK	326.322	561.925	0.78408	2.69806	5e-05	0.00087998	yes
XLOC_022517	Creb3l1	2:91982327-92024502	WT	KO	OK	22.0188	37.9133	0.783966	1.90568	5e-05	0.00087998	yes
XLOC_005645	Galnt10	11:57623697-57787514	WT	KO	OK	11.5463	19.8726	0.783358	2.30684	5e-05	0.00087998	yes
XLOC_017967	Slc12a2	18:57878677-57947190	WT	KO	OK	54.2095	93.1568	0.781115	2.52829	5e-05	0.00087998	yes
XLOC_030000	Cwh43	5:73406074-73453435	WT	KO	OK	24.2022	41.534	0.779152	2.5041	5e-05	0.00087998	yes
XLOC_043148	Il13ra1	X:36112109-36171259	WT	KO	OK	24.6423	42.159	0.774707	2.70386	5e-05	0.00087998	yes
XLOC_032669	C1galt1	6:7844841-7875682	WT	KO	OK	29.8945	51.0863	0.773054	2.67279	5e-05	0.00087998	yes
XLOC_029831	Sod3	5:52361155-52371418	WT	KO	OK	6.36939	10.8794	0.772373	1.88141	5e-05	0.00087998	yes
XLOC_002258	Acadl	1:66830808-66863277	WT	KO	OK	79.6022	135.633	0.768832	2.69575	5e-05	0.00087998	yes
XLOC_007446	Lgals9	11:78962973-78984946	WT	KO	OK	139.242	237.125	0.768054	2.65781	5e-05	0.00087998	yes
XLOC_011636	Ppif	14:25694153-25700468	WT	KO	OK	27.3573	46.5189	0.765893	2.00982	5e-05	0.00087998	yes
XLOC_000696	B3gnt7	1:86302831-86307305	WT	KO	OK	44.7396	75.8818	0.762203	2.26111	5e-05	0.00087998	yes
XLOC_022287	Serping1	2:84765361-84778900	WT	KO	OK	26.0012	43.8018	0.752413	2.11973	5e-05	0.00087998	yes
XLOC_016214	Pde9a	17:31386233-31476310	WT	KO	OK	209.226	351.913	0.750157	2.13183	5e-05	0.00087998	yes
XLOC_013579	Gsdmd	15:75862338-75867404	WT	KO	OK	85.0542	142.975	0.749309	2.64436	5e-05	0.00087998	yes
XLOC_022937	Rrbp1	2:143947389-144011263	WT	KO	OK	89.926	151.149	0.749164	1.78927	5e-05	0.00087998	yes
XLOC_042117	Pls1	9:95752560-95845311	WT	KO	OK	35.8529	59.746	0.736751	2.34331	5e-05	0.00087998	yes
XLOC_002630	Tmem37	1:120067376-120084173	WT	KO	OK	23.8467	39.723	0.736186	1.85009	5e-05	0.00087998	yes
XLOC_036315	Il4ra	7:125552281-125581048	WT	KO	OK	21.1124	35.1565	0.735705	2.2658	5e-05	0.00087998	yes
XLOC_013025	Ptk2b	14:66153256-66281052	WT	KO	OK	10.9862	18.2833	0.734829	2.18791	5e-05	0.00087998	yes
XLOC_016180	Mapk13	17:28769306-28780204	WT	KO	OK	115.597	192.208	0.733568	2.50402	5e-05	0.00087998	yes
XLOC_002379	Gm5530	1:81741637-81742969	WT	KO	OK	23.7222	39.4329	0.733158	1.78295	5e-05	0.00087998	yes
XLOC_027539	Gale	4:135962760-135968178	WT	KO	OK	129.821	215.185	0.729049	2.375	5e-05	0.00087998	yes
XLOC_026751	Galnt12	4:47091908-47123214	WT	KO	OK	23.0209	38.118	0.727526	2.1652	5e-05	0.00087998	yes
XLOC_039672	Gm9892	8:52196064-52197056	WT	KO	OK	154.852	256.394	0.727468	2.57739	5e-05	0.00087998	yes
XLOC_039647	Tlr3	8:45395664-45411034	WT	KO	OK	5.80035	9.60106	0.727055	2.01107	5e-05	0.00087998	yes
XLOC_027544	E2f2	4:136172393-136196086	WT	KO	OK	4.67996	7.74047	0.725925	1.75841	5e-05	0.00087998	yes
XLOC_028035	Slc35a1	4:34663254-34687438	WT	KO	OK	32.5581	53.7664	0.723689	1.8754	5e-05	0.00087998	yes
XLOC_040916	Gclc	9:77754534-77794527	WT	KO	OK	18.8177	31.0038	0.720355	2.35537	5e-05	0.00087998	yes
XLOC_018455	Rab27b	18:69979130-70141605	WT	KO	OK	10.7123	17.647	0.720151	2.00402	5e-05	0.00087998	yes
XLOC_017748	Mep1b	18:21072342-21100199	WT	KO	OK	12.1829	20.0509	0.718807	1.93741	5e-05	0.00087998	yes
XLOC_015471	Kalrn	16:33974171-34573532	WT	KO	OK	13.4659	22.1296	0.716669	1.74108	5e-05	0.00087998	yes
XLOC_000779	Mlph	1:90915084-90951303	WT	KO	OK	22.4009	36.8004	0.716168	2.00952	5e-05	0.00087998	yes
XLOC_035988	Sytl2	7:90302382-90410798	WT	KO	OK	9.31891	15.2491	0.710492	2.07022	5e-05	0.00087998	yes
XLOC_020223	Hspa5	2:34771969-34777547	WT	KO	OK	266.804	435.402	0.706569	1.35509	5e-05	0.00087998	yes
XLOC_042123	Atp1b3	9:96332654-96379653	WT	KO	OK	39.5973	64.4641	0.703095	2.26055	5e-05	0.00087998	yes
XLOC_033377	Aldh1l1	6:90486426-90600203	WT	KO	OK	64.111	104.267	0.701644	2.15126	5e-05	0.00087998	yes
XLOC_028949	Clic4	4:135213968-135272814	WT	KO	OK	30.4291	49.485	0.701542	2.14361	5e-05	0.00087998	yes
XLOC_004918	Lgr5	10:115450310-115587780	WT	KO	OK	16.8385	27.3282	0.698627	1.92891	5e-05	0.00087998	yes
XLOC_034364	Tmsb10	6:72957346-72958748	WT	KO	OK	151.469	245.403	0.696129	2.0876	5e-05	0.00087998	yes
XLOC_043610	Heph	X:96306177-96574721	WT	KO	OK	12.131	19.6176	0.693447	2.26589	5e-05	0.00087998	yes
XLOC_006817	Rel	11:23736846-23770970	WT	KO	OK	4.08564	6.60235	0.692418	1.96953	5e-05	0.00087998	yes
XLOC_021703	Pfkfb3	2:11471432-11554077	WT	KO	OK	7.43811	11.9951	0.68944	1.59482	5e-05	0.00087998	yes
XLOC_011254	Naip1	13:100407769-100452872	WT	KO	OK	16.0251	25.8362	0.689056	2.34925	5e-05	0.00087998	yes
XLOC_013744	Creld2	15:88819645-88826681	WT	KO	OK	27.6429	44.5649	0.688998	1.92176	5e-05	0.00087998	yes
XLOC_017484	Nlrc4	17:74424762-74459222	WT	KO	OK	12.7447	20.4912	0.685105	2.0406	5e-05	0.00087998	yes
XLOC_019947	Tmem236	2:14174522-14221993	WT	KO	OK	12.5009	20.0898	0.684432	2.07158	5e-05	0.00087998	yes
XLOC_034833	Dynlt1-ps1	6:135349407-135349749	WT	KO	OK	297.407	477.945	0.684405	2.04401	5e-05	0.00087998	yes
XLOC_004566	Srgn	10:62493832-62527451	WT	KO	OK	43.8759	70.2413	0.67889	1.87213	5e-05	0.00087998	yes
XLOC_001084	Plekha6	1:133163522-133303489	WT	KO	OK	24.3967	38.9363	0.674434	1.71804	5e-05	0.00087998	yes
XLOC_021425	Wfdc2	2:164561996-164568511	WT	KO	OK	191.554	305.364	0.672778	1.88514	5e-05	0.00087998	yes
XLOC_043135	Gm2223	X:33505542-33509172	WT	KO	OK	44.1951	70.3024	0.669687	2.17145	5e-05	0.00087998	yes
XLOC_038940	Sh2d4a	8:68276442-68347769	WT	KO	OK	23.9591	38.0615	0.667758	2.17623	5e-05	0.00087998	yes
XLOC_033813	Samd9l	6:3372255-3399572	WT	KO	OK	18.334	29.1028	0.666637	2.2856	5e-05	0.00087998	yes
XLOC_038364	Ano9	7:141101031-141117806	WT	KO	OK	10.99	17.4331	0.665635	1.81958	5e-05	0.00087998	yes
XLOC_018278	Cd14	18:36725065-36726909	WT	KO	OK	59.0153	93.2776	0.66044	2.14319	5e-05	0.00087998	yes
XLOC_016252	Tapbp,Zbtb22	17:33915898-33929378	WT	KO	OK	116.44	183.832	0.658804	1.61118	5e-05	0.00087998	yes
XLOC_028858	Tinagl1	4:130164453-130175122	WT	KO	OK	50.1996	79.2205	0.658198	2.07002	5e-05	0.00087998	yes
XLOC_008489	Hif1a	12:73901374-73949785	WT	KO	OK	63.3608	99.9484	0.657592	1.9985	5e-05	0.00087998	yes
XLOC_022490	Ptprj	2:90357294-90580647	WT	KO	OK	8.96304	14.1338	0.657092	2.16864	5e-05	0.00087998	yes
XLOC_008331	Ccdc71l	12:32378703-32382943	WT	KO	OK	14.1058	22.1581	0.651543	2.07633	5e-05	0.00087998	yes
XLOC_019399	Gda	19:21391306-21473445	WT	KO	OK	21.9286	34.4332	0.650984	2.11558	5e-05	0.00087998	yes
XLOC_027191	Ttc39a	4:109394246-109444745	WT	KO	OK	44.4674	69.3927	0.642034	1.85945	5e-05	0.00087998	yes
XLOC_014117	Gsdmc4	15:63891263-63912297	WT	KO	OK	61.6529	95.6982	0.634323	1.9814	5e-05	0.00087998	yes
XLOC_039882	Calr	8:84841849-84846934	WT	KO	OK	292.448	453.686	0.633512	1.77407	5e-05	0.00087998	yes
XLOC_003956	Txnrd1	10:82859088-82897727	WT	KO	OK	112.828	174.443	0.628625	2.08819	5e-05	0.00087998	yes
XLOC_037302	Fut2	7:45648452-45669254	WT	KO	OK	43.1392	66.6243	0.627049	2.16005	5e-05	0.00087998	yes
XLOC_018349	Cdo1	18:46713203-46728342	WT	KO	OK	27.1584	41.8942	0.625351	1.83976	5e-05	0.00087998	yes
XLOC_009193	Plek2	12:78888662-78908375	WT	KO	OK	38.9686	60.0233	0.623209	2.03229	5e-05	0.00087998	yes
XLOC_002057	Txn-ps1	1:44463922-44464231	WT	KO	OK	462.744	712.708	0.623096	1.90036	5e-05	0.00087998	yes
XLOC_003266	Mia3	1:183356343-183369677	WT	KO	OK	10.0971	15.5399	0.622038	1.82508	5e-05	0.00087998	yes
XLOC_045067	Pof1b	X:112638425-112698684	WT	KO	OK	17.2782	26.5042	0.617267	2.06635	5e-05	0.00087998	yes
XLOC_029154	Pgd	4:149149990-149166771	WT	KO	OK	151.348	232.055	0.616597	2.08806	5e-05	0.00087998	yes
XLOC_020757	Trp53i11	2:93184883-93334505	WT	KO	OK	27.1138	41.4818	0.613451	1.78521	5e-05	0.00087998	yes
XLOC_004202	Myo1a	10:127703072-127720962	WT	KO	OK	71.4908	109.139	0.610335	2.04338	5e-05	0.00087998	yes
XLOC_005252	Xbp1	11:5520658-5525893	WT	KO	OK	100.616	153.378	0.608229	2.07811	5e-05	0.00087998	yes
XLOC_014930	Ildr1	16:36693977-36726804	WT	KO	OK	22.431	34.1511	0.606438	1.83727	5e-05	0.00087998	yes
XLOC_003519	Ifngr1	10:19591948-19610229	WT	KO	OK	66.7074	101.555	0.606344	1.94113	5e-05	0.00087998	yes
XLOC_004125	Tspan8	10:115811172-115849893	WT	KO	OK	213.383	324.719	0.605744	2.0789	5e-05	0.00087998	yes
XLOC_000425	Casp8	1:58795373-58847503	WT	KO	OK	57.7571	87.2124	0.594534	2.07244	5e-05	0.00087998	yes
XLOC_035347	Gm9844	7:24862212-24862697	WT	KO	OK	144.439	218.003	0.593888	1.79281	5e-05	0.00087998	yes
XLOC_034011	Zc3hav1	6:38305219-38354603	WT	KO	OK	20.6803	31.1555	0.591231	1.95804	5e-05	0.00087998	yes
XLOC_024222	S100a11	3:93520487-93526287	WT	KO	OK	1166.17	1755.14	0.589807	2.02333	5e-05	0.00087998	yes
XLOC_032878	Mgam	6:40628830-40871323	WT	KO	OK	48.0364	72.2547	0.588962	1.74983	5e-05	0.00087998	yes
XLOC_016290	Slc44a4	17:34914465-34930436	WT	KO	OK	120.942	181.848	0.588417	2.02162	5e-05	0.00087998	yes
XLOC_028927	Sh3bgrl3	4:134102569-134128789	WT	KO	OK	257.806	387.621	0.588362	1.91455	5e-05	0.00087998	yes
XLOC_032029	Gltp	5:114669397-114690984	WT	KO	OK	45.8201	68.8531	0.587539	1.91307	5e-05	0.00087998	yes
XLOC_003517	Perp	10:18845070-18857073	WT	KO	OK	130.844	196.561	0.587128	2.00237	5e-05	0.00087998	yes
XLOC_004026	Tmcc3	10:94311948-94612084	WT	KO	OK	36.852	55.3548	0.586964	1.60409	5e-05	0.00087998	yes
XLOC_010050	Mboat1	13:30136497-30246717	WT	KO	OK	52.4342	78.4545	0.581346	1.83825	5e-05	0.00087998	yes
XLOC_029002	Pla2g2f	4:138750529-138757626	WT	KO	OK	20.6742	30.9253	0.580957	1.82395	5e-05	0.00087998	yes
XLOC_015267	Litaf	16:10959251-11066157	WT	KO	OK	88.8971	132.873	0.579838	1.63638	5e-05	0.00087998	yes
XLOC_033041	Tax1bp1	6:52713728-52766780	WT	KO	OK	91.6253	136.924	0.579556	1.86023	5e-05	0.00087998	yes
XLOC_035977	Ctsc	7:88278084-88310888	WT	KO	OK	45.8628	68.3982	0.576632	1.75393	5e-05	0.00087998	yes
XLOC_037324	Saa1	7:46740495-46742980	WT	KO	OK	578.289	861.647	0.575305	1.88241	5e-05	0.00087998	yes
XLOC_018394	Cdx1	18:61018681-61036199	WT	KO	OK	56.1542	83.4115	0.570852	1.82892	5e-05	0.00087998	yes
XLOC_010869	Txndc5	13:38500272-38528824	WT	KO	OK	112.027	165.746	0.565124	1.95491	5e-05	0.00087998	yes
XLOC_007467	Myo1d	11:80482125-80780025	WT	KO	OK	35.4257	52.4101	0.565048	1.98122	5e-05	0.00087998	yes
XLOC_003868	Misp	10:79821020-79830452	WT	KO	OK	149.531	218.979	0.550355	1.87924	5e-05	0.00087998	yes
XLOC_009064	Egln3	12:54178980-54203860	WT	KO	OK	46.7384	67.8778	0.538333	1.84458	5e-05	0.00087998	yes
XLOC_033442	Edem1	6:108828559-108861992	WT	KO	OK	14.8538	21.5634	0.537755	1.828	5e-05	0.00087998	yes
XLOC_008275	Pdia6	12:17266544-17329359	WT	KO	OK	91.7713	132.869	0.533886	1.77247	5e-05	0.00087998	yes
XLOC_027303	Slc2a1	4:119108710-119138801	WT	KO	OK	55.4219	79.9719	0.529035	1.77102	5e-05	0.00087998	yes
XLOC_011250	Naip2	13:100144062-100202105	WT	KO	OK	17.4797	25.1735	0.526228	1.78033	5e-05	0.00087998	yes
XLOC_024223	S100a10	3:93555079-93564643	WT	KO	OK	759.918	1090.76	0.521413	1.76369	5e-05	0.00087998	yes
XLOC_029263	-	4:41061566-41061886	WT	KO	OK	0	1.74072	inf	#NAME?	0.0001	0.00166056	yes
XLOC_019537	-	19:43637228-43641927	WT	KO	OK	0.0992533	0.967995	3.28581	2.25424	0.0001	0.00166056	yes
XLOC_005472	-	11:43393007-43396682	WT	KO	OK	0.140685	1.08226	2.94351	2.52517	0.0001	0.00166056	yes
XLOC_014166	Gml	15:74813451-74818815	WT	KO	OK	0.479252	2.20392	2.20122	1.85212	0.0001	0.00166056	yes
XLOC_004280	H60c	10:3256207-3267771	WT	KO	OK	0.278878	1.09055	1.96735	2.03317	0.0001	0.00166056	yes
XLOC_012124	Ltb4r1	14:55765961-55768494	WT	KO	OK	0.703172	2.68033	1.93046	1.87599	0.0001	0.00166056	yes
XLOC_040670	Pou2af1	9:51213689-51240079	WT	KO	OK	0.566312	1.88786	1.73708	2.01218	0.0001	0.00166056	yes
XLOC_037126	Scgb2b20	7:33364342-33366322	WT	KO	OK	2.76479	8.84956	1.67844	1.99603	0.0001	0.00166056	yes
XLOC_017350	Efhb	17:53398888-53463321	WT	KO	OK	0.566132	1.67083	1.56135	1.90646	0.0001	0.00166056	yes
XLOC_039146	Nod2	8:88647314-88688474	WT	KO	OK	0.811759	2.25436	1.4736	2.12936	0.0001	0.00166056	yes
XLOC_014229	Apol7a,Apol7c	15:77388220-77533315	WT	KO	OK	5.3473	13.2541	1.30956	1.91341	0.0001	0.00166056	yes
XLOC_042392	-	9:120663841-120667164	WT	KO	OK	0.843539	2.0074	1.2508	1.7229	0.0001	0.00166056	yes
XLOC_033382	Fbln2	6:91212454-91272615	WT	KO	OK	2.3735	5.60496	1.23969	1.37477	0.0001	0.00166056	yes
XLOC_022847	Il1a	2:129297369-129309972	WT	KO	OK	4.50903	9.35548	1.053	2.07021	0.0001	0.00166056	yes
XLOC_027583	Tmco4	4:138971958-139059171	WT	KO	OK	9.61816	19.7991	1.0416	1.94519	0.0001	0.00166056	yes
XLOC_010452	Gcnt4	13:96924688-96950912	WT	KO	OK	1.85044	3.43275	0.891499	1.84406	0.0001	0.00166056	yes
XLOC_044219	Mid1	X:169685198-170005736	WT	KO	OK	3.1923	5.89423	0.884708	1.45799	0.0001	0.00166056	yes
XLOC_016090	Noxo1	17:24696233-24707660	WT	KO	OK	82.4497	151.975	0.882246	1.73075	0.0001	0.00166056	yes
XLOC_019108	Vwa2	19:56874222-56912179	WT	KO	OK	3.86853	7.1015	0.876339	1.89344	0.0001	0.00166056	yes
XLOC_040300	Casp4	9:5308790-5336785	WT	KO	OK	23.5373	41.8645	0.830779	1.68678	0.0001	0.00166056	yes
XLOC_019666	-	19:6894315-6900228	WT	KO	OK	2.15216	3.71726	0.788451	1.75153	0.0001	0.00166056	yes
XLOC_003256	Degs1	1:182275771-182282804	WT	KO	OK	12.3408	20.6235	0.740854	1.70537	0.0001	0.00166056	yes
XLOC_006581	Rnf213	11:119390100-119487569	WT	KO	OK	19.7809	32.7381	0.726868	1.848	0.0001	0.00166056	yes
XLOC_026696	Car9	4:43504427-43513729	WT	KO	OK	19.7228	31.755	0.687121	1.24849	0.0001	0.00166056	yes
XLOC_006625	Metrnl	11:121701543-121716306	WT	KO	OK	18.6542	30.0211	0.686477	1.69602	0.0001	0.00166056	yes
XLOC_001556	Tmem63a	1:180942191-180975112	WT	KO	OK	18.0207	27.8879	0.629986	1.50141	0.0001	0.00166056	yes
XLOC_003349	Gm3934	1:191997204-192151026	WT	KO	OK	168.766	259.51	0.620771	1.82055	0.0001	0.00166056	yes
XLOC_003997	Arl1	10:88729540-88744098	WT	KO	OK	36.7626	55.9851	0.606805	1.68967	0.0001	0.00166056	yes
XLOC_014320	Cyp2d34	15:82421548-82620933	WT	KO	OK	27.6928	41.7122	0.59096	1.61038	0.0001	0.00166056	yes
XLOC_014804	Ephb3	16:21204754-21223305	WT	KO	OK	14.294	21.1959	0.568379	1.70767	0.0001	0.00166056	yes
XLOC_043054	Kdm6a	X:18162574-18279936	WT	KO	OK	9.73441	14.1985	0.544577	1.76485	0.0001	0.00166056	yes
XLOC_002935	Qsox1	1:155776028-155812889	WT	KO	OK	42.3545	61.2865	0.533055	1.62613	0.0001	0.00166056	yes
XLOC_028625	Cmpk1	4:114959335-114987241	WT	KO	OK	58.8032	83.0312	0.497759	1.47435	0.0001	0.00166056	yes
XLOC_004562	Hk1	10:62267786-62379908	WT	KO	OK	25.5804	35.671	0.479713	1.56352	0.0001	0.00166056	yes
XLOC_041735	Ankk1	9:49415221-49427021	WT	KO	OK	0	1.31519	inf	#NAME?	0.00015	0.0023556	yes
XLOC_017264	Adgrf4	17:42656890-42692284	WT	KO	OK	0.267885	2.46072	3.19939	1.4824	0.00015	0.0023556	yes
XLOC_006925	Fabp6	11:43596048-43610810	WT	KO	OK	1.40323	6.95729	2.30977	2.19179	0.00015	0.0023556	yes
XLOC_002740	Lax1	1:133679090-133692445	WT	KO	OK	0.306456	1.44498	2.23729	1.55343	0.00015	0.0023556	yes
XLOC_019295	Cd6	19:10789340-10830058	WT	KO	OK	0.229192	1.03967	2.1815	1.45875	0.00015	0.0023556	yes
XLOC_022566	Fjx1	2:102449365-102452499	WT	KO	OK	0.269604	1.08804	2.01282	1.86484	0.00015	0.0023556	yes
XLOC_040623	Cd3d	9:44981792-44987052	WT	KO	OK	0.481308	1.82964	1.92652	1.80773	0.00015	0.0023556	yes
XLOC_036478	Muc2	7:141701955-141704613	WT	KO	OK	39.9899	146.615	1.87433	1.95763	0.00015	0.0023556	yes
XLOC_002295	Mreg	1:72159441-72212307	WT	KO	OK	0.551539	1.63092	1.56415	1.78105	0.00015	0.0023556	yes
XLOC_019396	Aldh1a7	19:20692952-20727562	WT	KO	OK	0.864314	2.50608	1.53581	1.95213	0.00015	0.0023556	yes
XLOC_019931	Il15ra	2:11705289-11734317	WT	KO	OK	1.82192	4.62006	1.34245	1.32819	0.00015	0.0023556	yes
XLOC_000076	Sulf1	1:12692276-12861192	WT	KO	OK	2.00457	4.85166	1.27518	1.71738	0.00015	0.0023556	yes
XLOC_035862	Fam174b	7:73738892-73777020	WT	KO	OK	5.21862	11.5183	1.14218	2.10806	0.00015	0.0023556	yes
XLOC_003167	AI607873,Ifi204	1:173723429-173766943	WT	KO	OK	2.16646	4.32761	0.99823	1.7496	0.00015	0.0023556	yes
XLOC_015484	Dtx3l	16:35926510-36037131	WT	KO	OK	15.1149	30.0271	0.990299	1.83177	0.00015	0.0023556	yes
XLOC_040721	Gm6166	9:57483912-57484585	WT	KO	OK	14.7086	28.9731	0.978053	1.7786	0.00015	0.0023556	yes
XLOC_036344	Itgal	7:127296259-127335137	WT	KO	OK	1.88091	3.56996	0.924477	1.80983	0.00015	0.0023556	yes
XLOC_038977	Gm3336	8:70718542-70722635	WT	KO	OK	16.9354	29.6841	0.809644	1.88396	0.00015	0.0023556	yes
XLOC_019535	Got1	19:43499751-43524605	WT	KO	OK	18.9126	32.2714	0.770914	1.73785	0.00015	0.0023556	yes
XLOC_012786	-	14:49100805-49122773	WT	KO	OK	9.32445	15.6505	0.747121	1.76109	0.00015	0.0023556	yes
XLOC_044155	Sh3kbp1	X:159627271-159978069	WT	KO	OK	21.2087	35.063	0.725294	1.8339	0.00015	0.0023556	yes
XLOC_002993	Prdx6	1:161237696-161251219	WT	KO	OK	588.084	963.732	0.71261	1.97056	0.00015	0.0023556	yes
XLOC_019948	Mrc1	2:14229391-14332057	WT	KO	OK	4.68385	7.4088	0.661546	1.63933	0.00015	0.0023556	yes
XLOC_023082	Edem2	2:155701676-155729475	WT	KO	OK	21.4013	32.3581	0.596428	1.7284	0.00015	0.0023556	yes
XLOC_018049	Ccdc68	18:69924929-69969609	WT	KO	OK	25.2568	37.5796	0.57328	1.66112	0.00015	0.0023556	yes
XLOC_023427	-	2:75638089-75642950	WT	KO	OK	14.8469	21.7422	0.55033	1.67267	0.00015	0.0023556	yes
XLOC_006154	Trim25	11:88999375-89020293	WT	KO	OK	20.4663	29.3724	0.521211	1.78954	0.00015	0.0023556	yes
XLOC_002243	Idh1	1:65158613-65186500	WT	KO	OK	134.535	193.063	0.521085	1.73301	0.00015	0.0023556	yes
XLOC_003704	Smpdl3a	10:57794334-57811830	WT	KO	OK	138.253	193.986	0.48864	1.63492	0.00015	0.0023556	yes
XLOC_020993	Sqrdl	2:122765183-122809569	WT	KO	OK	152.36	212.515	0.480084	1.39309	0.00015	0.0023556	yes
XLOC_018192	Dsc2	18:20030632-20059554	WT	KO	OK	53.6176	74.6704	0.47783	1.65968	0.00015	0.0023556	yes
XLOC_037900	Art2a-ps,Art2b	7:101547807-101582960	WT	KO	OK	0.525165	4.08816	2.96061	1.89802	0.0002	0.00304224	yes
XLOC_034315	Igkv6-32	6:70074023-70074603	WT	KO	OK	2.06754	10.69	2.37027	2.01525	0.0002	0.00304224	yes
XLOC_010230	Slc34a1	13:55399647-55414695	WT	KO	OK	0.203066	0.927958	2.19211	2.17298	0.0002	0.00304224	yes
XLOC_037861	B3gnt6	7:98192419-98199481	WT	KO	OK	0.29625	1.28027	2.11156	2.05876	0.0002	0.00304224	yes
XLOC_036866	Ceacam19	7:19875516-19887965	WT	KO	OK	0.245622	0.907226	1.88502	1.89443	0.0002	0.00304224	yes
XLOC_014498	Krt80	15:101348330-101370291	WT	KO	OK	1.04074	2.67392	1.36134	1.76547	0.0002	0.00304224	yes
XLOC_035361	-	7:25431744-25439657	WT	KO	OK	3.72591	9.06874	1.28331	1.79911	0.0002	0.00304224	yes
XLOC_004794	Dram1	10:88322803-88379080	WT	KO	OK	1.10779	2.65789	1.2626	1.6175	0.0002	0.00304224	yes
XLOC_018474	Lipg	18:74939321-74961263	WT	KO	OK	2.69426	5.1174	0.925524	1.89322	0.0002	0.00304224	yes
XLOC_043648	Gjb1	X:101376377-101385629	WT	KO	OK	22.6163	35.7678	0.6613	1.77046	0.0002	0.00304224	yes
XLOC_017754	Mapre2	18:23752332-23893861	WT	KO	OK	13.3638	20.3601	0.607416	1.64868	0.0002	0.00304224	yes
XLOC_032738	Ptprz1	6:22874765-23053296	WT	KO	OK	21.2239	31.9541	0.590307	1.6397	0.0002	0.00304224	yes
XLOC_023807	Mgst2	3:51660359-51682677	WT	KO	OK	98.8075	148.719	0.589895	1.59347	0.0002	0.00304224	yes
XLOC_039345	Hsd17b2	8:117698918-117759031	WT	KO	OK	31.3405	46.8254	0.579263	1.6491	0.0002	0.00304224	yes
XLOC_028536	Prkaa2	4:105029651-105110551	WT	KO	OK	5.07692	7.57159	0.576642	1.72935	0.0002	0.00304224	yes
XLOC_019769	Ccdc3	2:5137748-5237083	WT	KO	OK	30.6874	45.6337	0.572455	1.66423	0.0002	0.00304224	yes
XLOC_015586	Nfkbiz,Nxpe3	16:55811305-55895435	WT	KO	OK	20.9022	30.0448	0.523462	1.6515	0.0002	0.00304224	yes
XLOC_036976	Cnfn	7:25367615-25369724	WT	KO	OK	0	4.04354	inf	#NAME?	0.00025	0.00366299	yes
XLOC_028751	Gm12891	4:122921328-122927529	WT	KO	OK	0.19879	2.03694	3.35709	3.22674	0.00025	0.00366299	yes
XLOC_015181	-	16:94340022-94344020	WT	KO	OK	0.334686	2.15873	2.68931	2.19298	0.00025	0.00366299	yes
XLOC_011625	-	14:23149209-23174505	WT	KO	OK	0.110143	0.608578	2.46606	2.01499	0.00025	0.00366299	yes
XLOC_004436	Fam26f	10:34126068-34127972	WT	KO	OK	0.528096	2.59871	2.29892	2.03113	0.00025	0.00366299	yes
XLOC_014391	Cpne8	15:90487479-90679432	WT	KO	OK	1.1856	5.58496	2.23592	1.77738	0.00025	0.00366299	yes
XLOC_034299	Igkv5-48	6:69726572-69727138	WT	KO	OK	4.65334	21.6686	2.21927	2.11753	0.00025	0.00366299	yes
XLOC_002418	Sp110	1:85501089-85709998	WT	KO	OK	2.28932	8.24153	1.84799	1.73511	0.00025	0.00366299	yes
XLOC_030549	Oas1b	5:120812634-120824163	WT	KO	OK	0.777672	2.30105	1.56506	1.61572	0.00025	0.00366299	yes
XLOC_008519	Rdh12	12:79208858-79222868	WT	KO	OK	0.808308	2.33842	1.53256	1.71628	0.00025	0.00366299	yes
XLOC_038040	Gm1966	7:106594966-106644635	WT	KO	OK	0.235488	0.61	1.37316	1.84457	0.00025	0.00366299	yes
XLOC_018800	Ms4a4d	19:11536800-11558467	WT	KO	OK	1.83679	4.26439	1.21515	1.68266	0.00025	0.00366299	yes
XLOC_015175	Cbr3	16:93683214-93690990	WT	KO	OK	3.52257	8.0668	1.19537	1.80376	0.00025	0.00366299	yes
XLOC_035402	9530053A07Rik,Fcgbp	7:28071198-28164811	WT	KO	OK	117.548	249.912	1.08818	1.6412	0.00025	0.00366299	yes
XLOC_025949	5330417C22Rik	3:108455693-108544723	WT	KO	OK	6.43859	13.2416	1.04026	1.57778	0.00025	0.00366299	yes
XLOC_014150	Gpr20	15:73694603-73707505	WT	KO	OK	4.81885	9.05015	0.909253	1.77365	0.00025	0.00366299	yes
XLOC_020386	Dapl1	2:59484652-59505020	WT	KO	OK	29.2632	53.634	0.874059	1.67755	0.00025	0.00366299	yes
XLOC_013128	Rgcc	14:79288523-79301645	WT	KO	OK	19.8239	35.5054	0.840794	1.73952	0.00025	0.00366299	yes
XLOC_020356	Fmnl2	2:52857859-53134202	WT	KO	OK	7.51498	12.3299	0.714323	1.64051	0.00025	0.00366299	yes
XLOC_022719	Rmdn3	2:119112324-119157034	WT	KO	OK	17.3821	28.498	0.71326	1.35605	0.00025	0.00366299	yes
XLOC_034581	Mkrn2os	6:115583543-115592576	WT	KO	OK	38.6355	60.8031	0.654218	1.70376	0.00025	0.00366299	yes
XLOC_027579	Pla2g2a	4:138799243-138863482	WT	KO	OK	341.211	514.472	0.59243	1.6789	0.00025	0.00366299	yes
XLOC_011251	Naip5	13:100211738-100246323	WT	KO	OK	5.60297	8.41409	0.586615	1.66876	0.00025	0.00366299	yes
XLOC_027533	Il22ra1	4:135727963-135755383	WT	KO	OK	12.0685	17.9423	0.572123	1.71243	0.00025	0.00366299	yes
XLOC_027428	Rnf19b	4:129058270-129085886	WT	KO	OK	31.3568	45.5478	0.538603	1.63552	0.00025	0.00366299	yes
XLOC_019204	Ehbp1l1	19:5707374-5726317	WT	KO	OK	13.4166	19.4756	0.537647	1.60822	0.00025	0.00366299	yes
XLOC_002631	Dbi	1:120113279-120121078	WT	KO	OK	561.018	785.205	0.485022	1.65038	0.00025	0.00366299	yes
XLOC_011579	Slc4a7	14:14703024-14799943	WT	KO	OK	11.2787	15.7473	0.481506	1.60541	0.00025	0.00366299	yes
XLOC_038372	Cdhr5	7:141269077-141276786	WT	KO	OK	114.919	159.859	0.476183	1.60653	0.00025	0.00366299	yes
XLOC_014562	-	15:9231636-9231773	WT	KO	OK	0	80.1942	inf	#NAME?	0.0003	0.00429043	yes
XLOC_014259	Lgals2	15:78842646-78855529	WT	KO	OK	12.9958	60.0489	2.20809	2.0102	0.0003	0.00429043	yes
XLOC_030260	Agpat9	5:100840796-100899102	WT	KO	OK	0.678083	2.18483	1.68799	1.22166	0.0003	0.00429043	yes
XLOC_000836	Gm9994	1:93918310-93942650	WT	KO	OK	0.657313	1.75256	1.41481	1.72436	0.0003	0.00429043	yes
XLOC_040132	Agt	8:124556530-124618731	WT	KO	OK	4.18728	11.1622	1.41454	1.68982	0.0003	0.00429043	yes
XLOC_024597	Fabp2	3:122864736-122924116	WT	KO	OK	2.8693	6.97526	1.28155	1.78922	0.0003	0.00429043	yes
XLOC_030445	Acacb	5:114143546-114250761	WT	KO	OK	0.632607	1.51017	1.25533	1.19346	0.0003	0.00429043	yes
XLOC_000081	Xkr9	1:13668770-13701769	WT	KO	OK	1.71072	3.67311	1.10239	1.63449	0.0003	0.00429043	yes
XLOC_017746	Rnf125	18:20944624-20987344	WT	KO	OK	2.1636	4.01099	0.890524	1.63347	0.0003	0.00429043	yes
XLOC_004765	Slc41a2	10:83230847-83337882	WT	KO	OK	2.14455	3.86979	0.851584	1.31023	0.0003	0.00429043	yes
XLOC_007493	Mmp28	11:83437676-83463071	WT	KO	OK	4.81024	8.51612	0.824087	1.69887	0.0003	0.00429043	yes
XLOC_016815	Rgmb	17:15804403-15831084	WT	KO	OK	7.81967	12.1598	0.636938	1.66153	0.0003	0.00429043	yes
XLOC_026907	Tlr4	4:66827504-66930284	WT	KO	OK	7.27148	11.1818	0.620833	1.36478	0.0003	0.00429043	yes
XLOC_006388	Arf2	11:103966738-103985337	WT	KO	OK	21.0975	30.9207	0.551502	1.36274	0.0003	0.00429043	yes
XLOC_025827	Atp1a1	3:101576218-101604684	WT	KO	OK	228.657	334.032	0.546801	1.62017	0.0003	0.00429043	yes
XLOC_043607	Msn	X:96096041-96168552	WT	KO	OK	17.8065	25.2316	0.502831	1.58636	0.0003	0.00429043	yes
XLOC_034440	Mxd1	6:86647040-86669159	WT	KO	OK	59.3582	83.2155	0.487403	1.66994	0.0003	0.00429043	yes
XLOC_007405	Cpd	11:76778355-76847018	WT	KO	OK	24.8673	34.3668	0.466763	1.19932	0.0003	0.00429043	yes
XLOC_016645	n-R5s29	17:78850053-78906992	WT	KO	OK	0.356325	17.3699	5.60725	1.00355	0.00035	0.00489618	yes
XLOC_036413	Mgmt	7:136894610-137128205	WT	KO	OK	1.64935	5.56191	1.75369	1.78914	0.00035	0.00489618	yes
XLOC_024812	Syde2	3:145987869-146021720	WT	KO	OK	0.797629	1.82217	1.19187	1.52824	0.00035	0.00489618	yes
XLOC_044310	Cybb	X:9435251-9487771	WT	KO	OK	4.58867	10.0786	1.13514	1.35304	0.00035	0.00489618	yes
XLOC_008579	Jdp2	12:85598539-85639894	WT	KO	OK	4.68696	9.84182	1.07027	1.74801	0.00035	0.00489618	yes
XLOC_008259	Fam49a	12:12262138-12376359	WT	KO	OK	0.784373	1.62082	1.04711	1.6781	0.00035	0.00489618	yes
XLOC_039458	Rasa3	8:13566949-13677603	WT	KO	OK	5.5755	8.96393	0.685029	1.37941	0.00035	0.00489618	yes
XLOC_004206	Rdh16	10:127801151-127846565	WT	KO	OK	7.73768	11.9168	0.623023	1.65753	0.00035	0.00489618	yes
XLOC_003095	Uap1	1:170141937-170174957	WT	KO	OK	40.058	58.1403	0.537446	1.33564	0.00035	0.00489618	yes
XLOC_030001	Dcun1d4	5:73480999-73560794	WT	KO	OK	8.20434	11.8125	0.525849	1.39053	0.00035	0.00489618	yes
XLOC_014494	Galnt6	15:100690610-100729376	WT	KO	OK	15.4807	21.7929	0.493391	1.57146	0.00035	0.00489618	yes
XLOC_029047	Efhd2	4:141858141-141874920	WT	KO	OK	93.5928	128.029	0.452005	1.60122	0.00035	0.00489618	yes
